# Supplementary material for: Targeted base editing in the plastid genome of Arabidopsis thaliana
Source: Nat Plants. 2021 Jul 1;7(7):906–13. doi: 10.1038/s41477-021-00954-6 (PMC8289735; doi:10.1038/s41477-021-00954-6)
Supplement: Supplementary file 2 — Supplementary Tables 1–6. [file 41477_2021_954_MOESM2_ESM.xlsx]

## Sheet: Supplementary Table 1a_16SrRNA
Supplementary Table 1a| A list that describes genotypes and phenotypes of T1 plants (target: 16S rRNA).
Target gene	CD pair	Line	PCR		11 DAS first true leaf*						11 DAS phenotype	23 DAS uppermost rosette leaf			23 DAS phenotype	Fertile/Sterile (F/S)
					Sanger Seq.			NGS Total DNA				Sanger Seq.
			Km	GFP	G5	G8	C10	G5	G8	C10		G5	G8	C10
16S rRNA	1333CN	2	✓	✓	1 : 5 (A : G)	2 : 3 (A : G)	C	n.e.			Wt-like	1 : 8 (A : G)	1 : 6 (A : G)	C	Wt-like	F
		6	✓	✓	G	G	C	n.e.			Wt-like	G	G	C	Wt-like	F
		7	✓	✓	G	1 : 9	C	n.e.			Wt-like	G	G	C	Wt-like	F
	1333NC	1	✓	✓	G	G	C	n.e.			Wt-like	G	G	C	very samll	F
		2	✓	✓	G	G	C	n.e.			Wt-like	G	G	C	small	F
	1397CN	1	✓	✓	A (homo)	G	C	Fig. 2a			single cotyledon without shoot meristem	N.S.	N.S.	N.S.	(died out)	n.e.
		2	✓	✓	A (homo)	G	C	Fig. 2a			Wt-like	A (homo)	G	C	Wt-like	F
		3	✓	✓	G	G	C	n.e.			Wt-like	G	G	C	Wt-like	F
		6	✓	✓	8 : 1	G	C	Fig. 2a			Wt-like	A (homo)	G	C	Wt-like	F
		7	✓	✓	A (homo)	G	C	Fig. 2a			Wt-like	A (homo)	G	C	small	F
		8	✓	✓	A (homo)	G	C	Fig. 2a			Wt-like	A (homo)	G	C	Wt-like	F
		9	✓	✓	3 : 1	G	C	n.e.			Wt-like	1 : 4	G	C	Wt-like	F
		10	✓	✓	G	G	C	n.e.			Wt-like	G	G	C	Wt-like	F
		11	✓	✓	1 : 6	G	C	n.e.			Wt-like	G	G	C	Wt-like	F
		12	✓	✓	A (homo)	G	C	Fig. 2a			Wt-like	A (homo)	G	C	Wt-like	F
		13	✓	✓	1 : 4	G	C	n.e.			Wt-like	1 : 3	G	C	Wt-like	F
		14	✓	✓	G	G	C	n.e.			Wt-like	G	G	C	Wt-like	F
		15	✓	✓	1 : 10	G	C	n.e.			Wt-like	G	G	C	Wt-like	F
		16	✓	✓	A (homo)	G	C	Fig. 2a			Wt-like	A (homo)	G	C	Wt-like	F
		17	n.e.	✓	N.S.			N.S.			Wt-like	G	G	C	Wt-like	F
		18		✓	N.S.			N.S.			Wt-like	A (homo)	G	C	Wt-like	F
		19		✓	N.S.			N.S.			Wt-like	1 : 10	G	C	Wt-like	F
		20		✓	N.S.			N.S.			Wt-like	A (homo)	G	C	Wt-like	F
		22		✓	N.S.			N.S.			Wt-like	G	G	C	Wt-like	F
		23		✓	N.S.			N.S.			Wt-like	A (homo)	G	C	Wt-like	F
		24		✓	N.S.			N.S.			Wt-like	G	G	C	Wt-like	F
		25		✓	N.S.			N.S.			Wt-like	A (homo)	G	C	Wt-like	F
		26		✓	N.S.			N.S.			Wt-like	A (homo)	G	C	Wt-like	F
		27		✓	N.S.			N.S.			Wt-like	A (homo)	G	T (homo)	Wt-like	F
		28		✓	N.S.			N.S.			Wt-like	A (homo)	G	C	Wt-like	F
		29		✓	N.S.			N.S.			Wt-like	A (homo)	G	C	Wt-like	F
	1397NC	1	✓	✓	A (homo)	G	T (homo)	Fig. 2a			white and dwarf	A (homo)	G	T (homo)	very small and serrated leaves	F
		2	✓	✓	1 : 1	G	1 : 1 (C : T)	Fig. 2a			single cotyledon, growth retarded, and a variegated leaf	A (homo)	G	T (homo)	very small and serrated leaves	F
		3	✓	✓	1 : 7	G	T (homo)	Fig. 2a			growth retarded	1 : 1	G	T (homo)	small (green section in Fig. S3)	F
												A (homo)	G		small (pale section in Fig. S3)	F
		5	✓	✓	G	G	C	n.e.			Wt-like	G	G	C	Wt-like	F
		9	✓	✓	G	G	C	n.e.			Wt-like	G	G	C	Wt-like	F
		12	✓	✓	G	G	1 : 10	n.e.			Wt-like	G	G	C	Wt-like	F
		13	✓	✓	G	G	C	n.e.			Wt-like	G	G	C	Wt-like	F
		16	✓	✓	G	G	C	n.e.			Wt-like	G	G	C	Wt-like	F
		17	n.e.	✓	N.S.			N.S.			Wt-like	A (homo)	G	T (homo)	very small	F
1333CN 1, and 3-5, 1397CN 4, 5 and 21, and 1397NC 4, 6-8, 10, 11, 14 and 15 were non-transgenic. n.e.: not examined, N.S.: not sampled, and Gn: seed GFP negative.
* DNAs of 1397CN 1 and 1397NC 3 were extracted from cotyledon because of retarded growth.

## Sheet: Supplementary Table 1b_rpoC1
Supplementary Table 1b| A list that describes genotypes and phenotypes of T1 plants (target: rpoC1).
Target gene	CD pair	Line	PCR		11 DAS first true leaf*								11 DAS phenotype	23 DAS uppermost rosette leaf								23 DAS phenotype	Fertile/Sterile (F/S)
					Sanger seq.				NGS total DNA					Sanger seq.				NGS total DNA
			Km	GFP	C2	G3	C6	G13	C2	G3	C6	G13		C2	G3	C6	G13	C2	G3	C6	G13
rpoC1	1333CN	3	_	✓	C	G	C	G	n.e.				Wt-like	C	G	C	G	n.e.				Wt-like	F
		4	✓	✓	C	G	C	G	n.e.				Wt-like	C	G	C	G	n.e.				Wt-like	F
	1333NC	1	✓	✓	C	1 : 8 (A : G)	1 : 4 (A : G)	G	n.e.				variegated cotyledon and leaves	C	G	C	G	n.e.				very small with variegated leaves	F
		2	✓	✓	C	G	C	G	n.e.				variegated cotyledon	C	G	C	G	n.e.				variegated leaves	F
		3	✓	✓	C	G	C	G	n.e.				Wt-like	C	G	C	G	n.e.				Wt-like	F
		6	✓	✓	C	G	C	G	n.e.				Wt-like	C	G	C	G	n.e.				Wt-like	F
		10	_	✓	C	G	C	G	n.e.				Wt-like	C	G	C	G	n.e.				a little small	F
		14	✓	✓	C	G	C	G	n.e.				yellowish leaves	C	G	C	G	n.e.				a little small	F
	1397CN	1	n. e.	✓	C	A (homo)	C	G	n.e.				white cotyledon and green leaves	C	A (homo)	C	G	n.e.				very small with variegated leaves	S
		2		✓	C	A (homo)	C	G	n.e.				white cotyledon and growth retarded (DNA was extracted from cotyledon)	C	A (homo)	C	G	n.e.				very small and white	S**
		3		✓	C	3 : 1	C	G	Table S2				variegated cotyledon	C	A (homo)	C	G	n.e.				Wt-like	F
		5		✓	C	1 : 1	C	G	n.e.				Wt-like	C	1 : 1 (A : G)	C	G	n.e.				a little small	F
		6		✓	C	A (homo)	C	G	n.e.				Wt-like	C	1 : 1	C	G	n.e.				Wt-like	F
		7		✓	C	1 : 4	C	G	n.e.				Wt-like	C	1 : 4	C	G	n.e.				small	F
		8		✓	C	A (homo)	C	G	Table S2				small	C	A (homo)	C	G	n.e.				small with many leaves	F
		9		✓	C	A (homo)	C	G	Table S2				cotyledon and first true leaves were asymmetry in size	C	A (homo)	C	G	n.e.				a little small	F
		10		✓	C	1 : 1	C	G	n.e.				Wt-like	C	1 : 2	C	G	n.e.				chimeric leaves in color (pale and green)	F
		11		✓	C	2 : 1	C	G	n.e.				Wt-like	C	A (homo)	C	G	n.e.				small and distorted leaves	S
		12		✓	C	6 : 1	C	G	n.e.				Wt-like	C	G	C	G	n.e.				Wt-like	F
		13		✓	C	A (homo)	C	G	Table S2				Wt-like	C	A (homo)	C	G	n.e.				had a white leaf	F
		14		✓	C	1 : 2	C	G	n.e.				Wt-like	C	1 : 2	C	G	n.e.				Wt-like	F
		15		✓	C	A(homo)	C	G	n.e.				Wt-like	C	A (homo)	C	G	n.e.				a little small with a few leaves	F
		16		✓	C	9 : 1	C	G	Table S2				Wt-like	C	A (homo)	C	G	n.e.				Wt-like	F
		17		✓	C	2 : 3	C	G	n.e.				Wt-like	C	10 : 1	C	G	n.e.				Wt-like	F
		Gn1		✓	C	A (homo)	C	G	n.e.				Wt-like	C	A (homo)	C	G	n.e.				small with chimeric leaves in color (pale and green)	S
		Gn2		✓	C	1 : 5	C	G	n.e.				small	C	1 : 10	C	G	n.e.				small	F
		Gn3		✓	C	1 : 3	C	G	n.e.				small	C	G	C	G	n.e.				a little small	F
		Gn4		✓	C	1 : 5	C	G	n.e.				Wt-like	C	1 : 1	C	G	n.e.				Wt-like	F
		Gn5		✓	C	G	C	G	n.e.				Wt-like	C	G	C	G	n.e.				Wt-like	F
	1397NC	1	n. e.	✓	C	A (homo)	C	G	n.e.				small with variegated cotyledon and leaves	C	A (homo)	1 : 2 (T : C)	G	n.e.				very small with variegated leaves	S
		2		✓	C	1 : 3	C	G	n.e.				Wt-like	C	5 : 1	C	G	n.e.				variegated leaves	F
		3		✓	C	A (homo)	C	G	n.e.				small	C	2 : 1	C	G	n.e.				small	F
		4		✓	C	1 : 2	C	G	n.e.				small	C	1 : 1	C	G	n.e.				small	F
		5		✓	C	A (homo)	C	G	n.e.				variegated cotyledon and leaves	C	A (homo)	C	G	n.e.				small with variegated leaves	F
		Gn1		✓	C	1 : 9	C	G	n.e.				Wt-like	C	1 : 7	C	G	n.e.				small	S
1333CN 1 and 2, 1333NC 4, 5, 7-9, and 11-13, and 1397CN 4 were non-transgenic. n.e.: not examined, and Gn: seed GFP negative.
* DNAs of 1397CN 2 and 1397NC 5 were extracted from cotyledon because of retarded growth. **Died before extraction.

## Sheet: Supplementary Table 1c_psbA
Supplementary Table 1c| A list that describes genotypes and phenotypes of T1 plants (target: psbA).
Target gene	CD pair	Line	PCR		11 DAS first true leaf		11 DAS phenotype	23 DAS uppermost rosette leaf		23 DAS phenotype	Fertile/Sterile (F/S)
					Sanger seq.	Total DNA NGS		Sanger seq.	Total DNA NGS
			Km	GFP	C10	C10		C10	C10
psbA	1397CN	1	n.e.	✓	C	n.e.	WT-like	C	n.e.	WT-like	F
		6		✓	T (homo)	Table S2	small	2 : 1 (T : C)	n.e.	small	F
	1397NC	1	n.e.	✓	T (homo)	Table S2	small	T (homo)	n.e.	small, asymmetric, and distorted leaves	F
		5		✓	T (homo)	Table S2	small	T (homo)	n.e.	very small	S
		6		✓	C	n.e.	WT-like	C	n.e.	WT-like	F
		Gn1		✓	C	n.e.	WT-like	C	n.e.	WT-like	F
		Gn2		✓	C	n.e.	small	C	n.e.	small	F
1397CN 2-5, and 1397CN 2-4 were non-transgenic. n.e.: not examined, and Gn: seed GFP negative.

## Sheet: Supplementary Table 2
Supplementary Table 2| Off-target effects of ptpTALECD on plastid and mitochondrial genome on 23 (rpoC1 1397CN 8, 9, 13), 49 (16S rRNA 1397CN 8_1, 2, 8) and 11 (the others) DAS. Any positions with value at least 0.01 in 20 lines are shown. Cells with value of 0.500 and over are painted in blue.
Genome type	Annotation		POS	REF	ALT	Sequence depth																							Allele frequency (AF)
						WT1	WT2	WT3	16S rRNA 1397CN 1	16S rRNA 1397CN 2	16S rRNA 1397CN 7	16S rRNA 1397CN 8	16S rRNA 1397CN 12	16S rRNA 1397CN 16	16S rRNA 1397NC 1	16S rRNA 1397NC 2	16S rRNA 1397NC 3	16S rRNA 1397CN 8-1	16S rRNA 1397CN 8-2	16S rRNA 1397CN 8-8	psbA 1397CN 6	psbA 1397NC 1 *	psbA 1397NC 5 *	rpoC1 1397CN 3	rpoC1 1397CN 8	rpoC1 1397CN 9	rpoC1 1397CN 13	rpoC1 1397CN 16	WT1	WT2	WT3	16S rRNA 1397CN 1	16S rRNA 1397CN 2	16S rRNA 1397CN 7	16S rRNA 1397CN 8	16S rRNA 1397CN 12	16S rRNA 1397CN 16	16S rRNA 1397NC 1	16S rRNA 1397NC 2	16S rRNA 1397NC 3	16S rRNA 1397CN 8-1	16S rRNA 1397CN 8-2	16S rRNA 1397CN 8-8	psbA 1397CN 6	psbA 1397NC 1 *	psbA 1397NC 5 *	rpoC1 1397CN 3	rpoC1 1397CN 8	rpoC1 1397CN 9
Plastid genome (Accession number: AP000423.1) Plastid genome (Accession number: AP000423.1) Plastid genome (Accession number: AP000423.1) Plastid genome (Accession number: AP000423.1)	large singe copy		181	C	A	375	199	501	693	583	905	204	561	461	1642	349	332	4613	2939	5197	74	217	99	744	708	439	359	329	----	----	0.004	0.0029	0.0069	0.0011	----	0.0018	----	0.0006	----	----	0.0074	0.0085	0.0137	----	----	----	0.0013	0.0155	----
			341	G	A	7960	5989	9244	5610	8902	6617	5032	8833	7038	4786	4106	7854	5991	3944	8126	1018	2219	593	3005	5770	7827	5927	4788	0	0.0002	0	0	0.0022	0.0003	0	0.0006	0	0	0.0046	0	0.0002	0	0.0002	0.0157	0	0.0337	0.0007	0.0005	0.0004
			460	C	T	12791	10567	14919	9508	13818	10801	9215	14941	11612	7995	6847	13534	6465	4313	9344	2004	4284	1263	5374	8145	14628	11032	9835	0	0	0	0	0	0	0	0	0	0	0	0.0001	0	0	0	0	0	0.0166	0	0	0
			513	C	T	15666	12457	17215	11740	16750	13545	11616	18854	14692	9274	8886	16015	6192	4042	8862	2138	5430	1599	6149	10012	18166	14012	12495	0	0	0	0	0.0005	0	0.0002	0.0001	0	0	0.0001	0.0001	0	0	0	0.0019	0.0002	0.1513	0.0002	0.0001	0
			675	C	T	14513	13619	17493	16923	16982	18190	13426	20862	17795	14895	11375	16845	6513	4316	9222	2913	8251	2677	10785	10331	18830	15003	18451	0	0	0	0	0	0	0.0001	0	0	0	0	0.0001	0	0.0005	0.0002	0	0.0001	0.0176	0	0.0001	0
			718	C	T	15998	14649	19298	18426	18846	20222	14934	22741	19447	16085	12485	18039	6918	4602	9922	2987	8743	2617	11676	11432	20964	16721	19891	0	0	0	0	0.0001	0	0	0	0	0	0	0	0	0	0.0001	0	0	0.0107	0	0	0
			773	G	A	15403	13994	18674	17433	18336	19177	14113	21829	18879	15076	12112	17046	6472	4398	9360	2724	8157	2172	10585	11158	19998	16155	18494	0	0	0	0	0.0001	0.0001	0	0.0001	0	0	0	0	0	0	0	0.004	0	0.0134	0	0	0.0001
			776	C	T	15364	13994	18663	17328	18325	19098	14050	21792	18853	15037	12089	17014	6425	4357	9307	2712	8115	2144	10555	11189	19934	16133	18498	0	0.0001	0	0	0.0001	0.0001	0	0	0	0.0001	0.0002	0.0001	0	0	0	0	0	0.0299	0	0.0001	0
			937	C	T	19769	15293	20285	18125	21770	19914	14440	28011	20441	14891	12274	18014	6459	4571	9779	2663	8053	1800	10188	12619	23818	18519	18790	0	0	0.0001	0.0001	0	0	0.0001	0	0	0	0	0	0	0	0	0.0004	0	0.0111	0.0001	0	0
			948	C	T	19481	14978	19941	17884	21472	19797	14321	27788	20053	14834	12138	17595	6270	4454	9413	2641	7950	1822	10065	12424	23202	18157	18535	0.0001	0	0	0	0.0001	0	0	0.0001	0	0.0001	0	0.0001	0	0	0.0001	0.0008	0	0.017	0	0	0
			952	G	A	19593	15052	19997	18107	21600	19922	14428	27945	20262	15008	12260	17709	6352	4518	9549	2660	8026	1822	10193	12484	23290	18301	18654	0.0001	0	0.0001	0.0001	0.0002	0	0	0	0	0	0	0.0001	0.0002	0	0	0.0165	0.0009	0.0587	0	0.0001	0.0001
			961	G	A	19198	14708	19655	17809	21202	19675	14088	27728	19948	14765	12042	17427	6367	4515	9530	2643	7977	1831	10149	12374	22888	18109	18495	0	0	0	0	0	0	0	0	0	0	0.0001	0	0	0	0	0.0008	0.0001	0.0137	0.0002	0	0
			983	C	T	20190	15276	20259	18273	22227	20312	14579	28707	20585	15088	12297	17802	6672	4668	10001	2635	7934	1796	10218	12640	23771	18727	18565	0	0	0	0	0.0001	0	0	0	0.0001	0.0001	0.0002	0.0001	0	0	0	0	0	0.0267	0.0002	0.0002	0
			1019	C	T	18433	13794	18613	16338	20043	18333	13290	26119	18858	13818	11113	16214	6453	4563	9681	2404	7247	1629	9411	11476	21668	17058	16973	0	0	0	0	0.0001	0.0001	0	0	0	0	0	0	0	0	0	0.0008	0	0.046	0	0	0
			1024	G	A	18234	13590	18371	16115	19679	18054	13135	25859	18487	13607	10940	15976	6288	4441	9456	2342	7165	1606	9281	11321	21343	16796	16642	0	0	0	0	0.0006	0	0	0.0001	0	0	0	0.0001	0.0002	0	0	0.0179	0.0018	0.0897	0	0	0
			1036	G	A	16944	12771	17145	15129	18292	16925	12216	24001	17282	12788	10288	14781	5901	4162	8844	2170	6681	1528	8556	10566	19735	15404	15370	0	0	0.0001	0	0.0001	0	0	0	0	0	0	0	0	0	0	0.0041	0	0.0419	0.0001	0.0002	0.0001
			1057	C	T	17391	13233	17696	15244	18758	17309	12576	24632	17720	12922	10456	15175	6250	4373	9248	2217	6738	1514	8673	10912	20312	15933	15726	0	0	0	0.0001	0	0	0	0	0.0001	0.0001	0	0	0	0	0	0	0	0.0159	0	0	0
			1114	G	A	15771	12486	16333	14504	17714	16655	12063	22202	16793	11802	10307	14466	6060	4256	8791	2074	6285	1314	7869	10407	18596	14682	14882	0	0	0	0	0.0001	0	0	0	0.0001	0	0	0.0001	0.0002	0	0	0.0039	0.0003	0.0266	0	0	0.0001
			1138	C	T	16202	13435	17601	15834	18804	18153	13120	23762	18203	12863	11319	15550	6469	4616	9250	2318	6953	1493	8798	11239	19521	15571	16715	0	0.0001	0	0	0.0001	0	0	0	0	0.0002	0	0	0.0002	0	0	0	0	0.0764	0	0	0
			1143	G	A	16326	13590	17634	16153	18954	18346	13261	23965	18403	13110	11483	15711	6559	4656	9335	2370	7056	1510	8979	11345	19707	15676	16948	0	0	0	0	0.0001	0	0	0.0001	0	0	0.0001	0	0	0	0	0.0135	0	0.0517	0	0	0.0001
			1153	C	T	16032	13499	17501	16254	18733	18536	13277	23663	18394	13270	11594	15608	6442	4574	9166	2451	7228	1555	9190	11288	19439	15605	17165	0	0.0001	0	0.0001	0.0001	0	0	0.0001	0	0	0	0	0	0	0	0.0012	0	0.0444	0	0	0
			1176	C	T	14989	12786	16416	16034	17806	18112	12753	22319	17667	12961	11258	14912	6120	4257	8695	2421	7092	1528	8950	10636	18023	14724	16856	0	0.0001	0	0	0.0001	0	0	0	0	0	0	0	0.0002	0	0.0001	0.0004	0.001	0.0393	0	0	0.0001
			1224	C	T	14184	12272	15988	15919	16962	17893	12305	21356	17002	13282	11106	14581	6353	4374	8963	2410	7314	1700	9238	10146	17382	14035	17033	0.0001	0	0	0	0	0	0	0	0	0	0	0	0	0	0	0	0	0.0135	0	0	0
			1239	C	T	14023	12408	16283	16087	16986	18248	12418	21229	17252	13727	11309	14831	6731	4592	9367	2496	7480	1772	9439	10275	17585	14180	17495	0	0	0.0001	0	0.0001	0	0	0	0	0	0.0001	0.0001	0	0	0.0002	0.0028	0.0003	0.1072	0	0	0
			1255	G	A	13977	12351	16180	15821	16872	17985	12303	20934	16865	13607	11136	14865	6841	4644	9356	2485	7469	1795	9521	10256	17599	14022	17378	0	0	0	0	0	0	0.0001	0	0	0	0	0	0.0001	0	0	0.002	0	0.0173	0	0	0.0001
			1264	C	T	13533	12031	15786	15526	16474	17699	11913	20279	16357	13488	10853	14503	6731	4539	9231	2479	7266	1772	9402	9954	16839	13505	17000	0	0	0	0	0.0001	0	0.0001	0	0	0	0	0	0	0	0	0.0008	0	0.0192	0	0	0
			1273	C	T	12751	11225	14857	14889	15539	16972	11166	18883	15330	13130	10329	13673	6452	4396	8864	2374	7050	1755	9152	9431	15638	12538	16079	0	0	0	0	0	0	0	0	0	0	0	0	0	0.0002	0	0	0	0.0108	0	0	0
			1275	G	A	12232	10646	14046	14254	14868	16351	10608	17845	14484	12567	9797	13024	6138	4163	8446	2288	6688	1681	8696	8949	14691	11812	15276	0	0	0	0.0001	0	0.0001	0	0	0	0.0002	0	0	0.0003	0	0	0.0079	0	0.0589	0	0	0.0001
			1276	G	A	12250	10682	14171	14267	14935	16388	10619	17985	14569	12589	9805	13046	6137	4170	8457	2285	6690	1653	8687	8998	14786	11873	15280	0	0	0	0	0	0	0	0.0001	0	0	0	0	0	0	0	0.0433	0.0024	0.4676	0	0	0
			1279	G	A	11911	10410	13817	13974	14561	16075	10406	17547	14223	12406	9633	12736	6083	4079	8341	2249	6550	1663	8536	8778	14284	11490	14979	0	0	0	0	0	0	0	0	0	0	0.0001	0	0	0.0002	0.0001	0.0036	0.0011	0.0235	0	0	0
			1295	G	A	10933	9418	12527	13038	13375	14994	9467	15877	12868	11743	8920	11654	5655	3823	7814	2069	6220	1617	8007	8112	12948	10456	13807	0	0	0.0002	0	0.0001	0	0	0	0	0	0.0001	0	0.0004	0	0	0.0474	0.0021	0.3296	0	0	0
			1319	C	T	10895	9110	12252	13377	13383	14688	9222	15273	12558	11855	8739	11504	5853	3967	8119	2056	6114	1650	8127	8037	12554	10130	13642	0	0	0	0	0.0001	0	0.0001	0	0	0	0	0.0001	0	0	0	0	0	0.02	0	0.0001	0
			1331	G	A	10183	8537	11694	13026	12829	14219	8651	14122	11691	11545	8335	10950	5717	3981	8152	2006	5907	1652	8052	7768	11539	9360	13085	0	0	0	0	0	0.0001	0	0.0001	0.0002	0	0.0002	0	0	0	0.0001	0.001	0	0.0418	0	0	0
			1353	C	T	9230	7942	10744	12787	11854	13506	8049	13094	10940	11358	8090	10373	5438	3763	7747	1986	5679	1651	8014	7357	10439	8663	12568	0	0	0.0001	0	0.0001	0	0	0.0001	0	0	0	0.0001	0	0	0	0	0	0.0279	0	0	0.0001
			1363	G	A	8796	7196	9808	12131	11303	12232	7248	11934	9882	10520	7270	9383	5139	3585	7351	1865	5297	1503	7467	6694	9413	7953	11513	0	0	0	0	0	0	0	0	0.0001	0	0	0	0	0	0	0.0021	0	0.0572	0	0	0
			1425	C	T	14497	11836	16108	14799	17094	17534	11598	20811	15557	13584	10691	14503	7572	5373	10888	2492	6822	1862	9353	10473	16199	13135	15644	0.0001	0	0	0	0.0001	0	0	0	0	0	0	0.0001	0	0	0	0	0.0006	0.0252	0	0	0
			1437	G	A	14392	11854	16067	14571	16991	17266	11410	20759	15431	13290	10558	14569	7598	5397	10896	2438	6627	1859	9182	10511	16133	13027	15520	0	0.0002	0	0	0	0	0	0	0	0	0	0	0	0	0.0002	0.0164	0	0.0075	0	0	0.0001
			1440	G	A	14505	11975	16221	14615	17192	17281	11474	20942	15503	13338	10578	14685	7632	5425	10928	2431	6650	1845	9175	10636	16304	13192	15540	0	0	0.0001	0	0.0001	0	0	0	0.0001	0	0	0.0001	0	0	0.0002	0.0021	0.0009	0.0455	0	0	0
		● psbA C10	1442	C	T	14631	12011	16254	14689	17268	17343	11538	21145	15581	13362	10582	14637	7610	5428	10929	2418	6622	1835	9201	10630	16295	13210	15534	0	0	0.0001	0	0	0	0	0	0	0	0	0	0	0	0	0.9677	1	0.9984	0	0	0.0001
			1453	C	T	14698	12023	16398	14520	17291	17350	11506	21059	15519	13145	10523	14664	7891	5583	11193	2442	6650	1832	9082	10756	16289	13182	15371	0	0	0	0	0	0	0	0	0	0	0	0	0	0	0	0	0	0.0104	0	0	0
			1540	G	A	8190	6728	10652	7723	10868	10022	6090	12761	9444	6712	5994	8674	6043	4265	8528	1198	3021	676	4470	7499	8212	6850	6545	0	0.0001	0.0001	0	0	0	0	0.0001	0	0	0	0	0	0	0.0001	0	0	0.0118	0	0	0.0001
			1557	C	T	6086	5063	9208	6608	9047	8927	4725	10458	7808	6009	5061	7221	5709	3940	7997	990	2370	549	3784	6472	5734	4823	4803	0	0	0.0001	0.0003	0.0002	0	0	0	0	0	0.0002	0	0	0	0	0	0	0.0182	0	0	0
			1729	G	A	3423	3684	6653	5542	5980	7401	3439	6899	5211	5892	3890	5825	5773	3909	7765	1125	2218	612	3687	4203	3134	2719	4563	0	0	0.0002	0	0	0	0	0	0	0	0	0.0002	0	0	0	0.0053	0	0.0131	0	0	0
			1733	C	T	3439	3729	6673	5537	6009	7477	3467	6995	5247	5888	3911	5899	5737	3884	7718	1135	2227	618	3693	4208	3138	2734	4630	0	0	0	0	0	0	0	0	0	0	0	0.0002	0	0	0.0001	0	0	0.0227	0	0	0
			1749	C	T	3642	3859	6925	5802	6280	7742	3639	7241	5388	6097	4054	6189	5800	3972	7901	1223	2328	674	3831	4416	3287	2880	4900	0	0	0	0	0.0002	0	0	0.0003	0	0.0002	0	0.0006	0.0003	0.0005	0	0.0025	0	0.0445	0	0.0002	0.0003
			1751	G	A	3527	3722	6620	5629	6071	7381	3485	6888	5173	5827	3896	5975	5594	3802	7596	1174	2266	675	3689	4233	3185	2831	4732	0	0	0	0	0.0002	0	0	0	0	0	0	0.0002	0	0	0	0.0358	0.0018	0.123	0	0	0
			1766	C	T	3620	4007	6813	5970	6155	7788	3676	6804	5376	6160	4089	6376	5913	4096	8214	1285	2427	778	3800	4315	3177	2888	5134	0	0.0002	0	0	0	0	0	0	0	0	0	0	0.0002	0	0.0001	0	0	0.0116	0	0	0
			1768	C	T	3639	4057	6952	6013	6273	7876	3767	6842	5446	6256	4140	6485	5954	4143	8248	1324	2479	795	3897	4335	3203	2918	5192	0	0	0	0	0	0	0	0	0	0	0	0	0	0.0002	0	0	0	0.0101	0	0	0
			1805	C	T	4251	4554	8210	6461	7365	8651	4146	8181	6305	6463	4655	7213	7050	4870	9687	1422	2610	834	3984	5286	3845	3358	5411	0	0	0	0	0.0001	0	0	0	0	0.0002	0	0.0001	0	0	0	0	0	0.012	0	0	0
			2149	G	A	3595	4119	7365	8833	7227	11428	4939	7223	7751	9289	6065	7815	7146	4825	9424	2173	4068	2103	6569	5065	3412	3265	6719	0	0	0	0	0.0001	0	0	0.0001	0	0	0.0002	0.0001	0	0	0.0001	0.0018	0	0.0147	0	0	0
			2172	C	T	3693	4311	7743	9199	7494	11923	5151	7589	8066	9678	6306	8211	7292	5012	9764	2275	4255	2210	6808	5238	3509	3408	7067	0.0003	0	0	0	0	0	0	0	0	0	0.0002	0	0	0.0002	0	0	0	0.0167	0	0	0
			2175	C	T	3686	4317	7741	9158	7472	11897	5156	7586	8019	9644	6288	8213	7199	4955	9650	2271	4246	2201	6808	5214	3507	3405	7060	0	0	0	0	0.0003	0.0001	0	0.0001	0	0.0001	0	0.0001	0	0.0002	0.0001	0.0009	0.0005	0.0245	0.0003	0.0002	0
			2193	C	T	3500	4289	7509	8926	7086	11619	4975	7182	7686	9584	6251	8021	6880	4717	9210	2246	4169	2194	6769	5064	3461	3322	6986	0	0	0	0	0.0004	0	0	0	0	0	0.0002	0	0	0	0	0	0	0.0333	0	0	0
			2395	C	T	3807	4169	7713	8024	7837	10531	4604	7506	7840	7484	5677	7066	6089	4214	8318	1601	2966	1186	4899	5219	3150	3044	4871	0	0	0	0	0.0011	0.0004	0	0.0003	0	0	0	0.0008	0	0	0.0001	0.0025	0.0003	0.2268	0	0	0.001
			2456	C	T	3189	3491	6970	6576	6783	9201	3630	7088	6819	6750	4986	6081	6561	4712	8802	1289	2384	993	4254	4892	2624	2382	3715	0.0003	0	0	0.0003	0	0	0.0003	0.0001	0	0	0	0	0	0	0	0	0	0.0121	0	0.0002	0
			2732	C	T	2709	2983	6340	6559	5764	9297	3368	7082	5189	6851	4623	5382	6456	4473	8714	1615	2615	1180	4411	4353	2139	2013	4077	0	0	0	0	0	0.0002	0	0	0	0	0	0.0002	0	0	0	0	0	0.0153	0	0	0
			2998	C	T	1899	1379	4156	3745	3823	6299	1594	5308	2788	4656	2433	2726	7056	5150	9340	741	1228	647	2900	3243	1343	1021	1662	0	0	0	0	0	0	0	0	0	0	0	0	0	0	0	0.0013	0	0.0108	0	0	0
			4264	G	A	4375	5495	8254	11766	8118	12273	6109	8497	9661	10591	7461	8228	6318	4212	8112	4991	6328	3321	7911	5363	5284	5057	9330	0	0	0.0004	0	0.0015	0	0	0.0005	0	0	0	0.0006	0	0	0	0.0014	0.0002	0.0229	0.0004	0.0011	0.0002
			22270	G	A	3491	2554	5777	4912	6207	7511	2641	9332	3759	5562	3511	4583	6977	4721	9648	4164	3413	3652	2590	3028	2471	1981	2924	0.0066	0.0114	0.0036	0.0018	0.0016	0.0011	0.003	0.0017	0.0019	0.0018	0.0026	0.0024	0.0021	0.0038	0.0022	0.0046	0.0023	0.0005	0.0023	0.0046	0.0032
		● rpoC1 G3	23079	G	A	9910	9409	13320	13765	13622	16387	11393	15987	13610	13670	10640	14331	6485	4344	8558	13882	13544	13605	6332	5267	10113	9668	12371	0	0	0	0	0	0	0	0	0	0.0001	0	0.0001	0	0	0	0.0001	0	0.0001	0.7107	0.9991	0.9998
			30210	G	A	1690	1647	3642	3471	3317	4404	1930	3516	3028	3985	2430	2920	5140	3518	6734	2861	2410	2205	2366	2836	1668	1352	2233	0.0118	0.0073	0.0036	0.0026	0.0033	0.002	0.0041	0.0014	0.005	0.0035	0.0025	0.0031	0.0035	0.0082	0.0037	0.0021	0.0037	0.0045	0.0021	0.0046	0
			30877	C	A	706	428	818	1403	1347	1302	451	657	743	1938	696	698	4091	2722	5086	1472	883	1482	1260	864	497	487	888	0.0142	----	0.0147	0.0121	0.0059	0.0161	----	0.0213	0.0121	0.0108	0.023	0.0057	0.0022	0.0033	0.0041	0.0122	0.0272	0.0182	0.019	0.015	----
			30949	G	A	1200	1317	3121	3353	3114	4175	1483	2768	2652	3655	2385	2539	4259	2924	5373	2929	2011	2394	2462	2606	1121	1031	1852	0.0025	0.003	0.0026	0.0018	0.0016	0.0019	0.002	0.0007	0.0008	0.0036	0.0067	0.002	0.0042	0.0065	0.0037	0.0027	0	0.0013	0.0032	0.0035	0.0027
			32347	A	G	1722	835	2868	1325	2983	2339	745	2216	1728	1600	945	1545	6339	4209	8630	904	508	575	832	3190	1766	1242	717	0.0006	0.0012	0.0031	0.003	0.0007	0.0021	0.004	0	0.0046	0.0006	0.0032	0.0032	0.0008	0.0002	0.0015	0.0188	0.0138	0.0035	0.0072	0	0.0017
			36840	C	T	6028	6461	10192	10194	10590	11747	6828	13267	10531	9535	8213	9004	6477	4545	9440	8502	8625	5834	7012	7928	7166	6713	9778	0	0	0.0001	0.8392	0.0005	0	0	0.0001	0	0.0002	0	0.0001	0	0	0.0001	0.0005	0	0	0	0	0
			46609	G	T	721	251	753	572	1198	647	205	637	570	977	303	428	3665	2560	4763	502	234	527	594	1434	795	658	330	0.0028	----	0.0013	0.007	0.0017	0	----	0	0.0053	0.0041	----	----	0.003	0.0063	0.0044	0.006	----	0.0076	0.0017	0.0049	0.0025
			46613	G	T	692	233	740	562	1152	635	206	639	570	956	295	407	3442	2416	4523	518	230	547	611	1397	793	653	330	0.0058	----	0.0068	0.0089	0.0061	0.011	----	0.0063	0.0158	0.0105	----	----	0.0099	0.0141	0.0172	0.0154	----	0.0238	0.0213	0.0086	0.0088
			46629	G	T	289	100	288	291	535	307	102	311	252	421	153	182	1512	1113	2101	257	128	283	300	632	354	307	157	----	----	----	----	0.0112	----	----	----	----	----	----	----	0.0073	0.0117	0.0238	----	----	----	----	0.0127	----
			46631	A	C	507	197	602	644	961	587	178	548	487	947	301	361	3754	2630	5235	602	275	666	638	1225	647	544	348	0.0039	----	0.0083	0	0	0.0102	----	0.0036	----	0.0116	----	----	0.0088	0.008	0.0073	0.0066	----	0.003	0.0094	0.0049	0.0015
			57385	T	A	923	662	2203	1457	2120	2898	653	1715	1269	2525	1062	1270	6867	4663	8860	1161	801	1121	1384	2709	799	658	647	0	0.0076	0.0014	0.0007	0.0009	0.0007	0	0.0023	0.0032	0.0012	0.0047	0.0016	0.0102	0.0105	0.0107	0	0	0	0	0.0022	0.0013
			63079	C	T	1423	1680	3526	3881	3606	5491	1978	2920	3474	4640	2878	2810	4518	3217	6017	3800	3157	4426	3475	3368	1539	1418	2764	0	0	0	1	0.0011	0.0004	0	0	0	0.0004	0	0.0007	0	0	0.0002	0	0	0	0.0003	0	0
			63177	C	A	430	231	709	376	821	664	213	666	441	758	267	406	3804	2765	4824	311	183	382	379	964	489	381	214	----	----	0.0254	----	0.0244	0.0241	----	0.0225	----	0.0172	----	----	0.0426	0.0391	0.0415	----	----	----	----	0.0249	----
			66744	T	G	844	593	1965	1691	1700	3330	712	2048	1101	3137	1158	1354	3939	2551	5663	1975	1453	2501	2403	2038	790	662	1181	0.0107	0	0.0036	0.0047	0.0059	0.0027	0.0084	0.0029	0.0064	0.0035	0.0017	0.0022	0.002	0	0.0011	0.0015	0.0021	0.0044	0.0012	0.0029	0.0025
			67163	T	G	346	326	577	1139	685	1017	376	221	605	1166	566	595	2779	1781	3206	1330	782	1287	1021	523	316	340	838	----	----	0.0763	0.0755	0.0934	0.0482	----	----	0.0826	0.0429	0.0866	0.0571	0.0522	0.0578	0.0621	0.0459	0.0396	0.0466	0.0529	0.109	----
			71394	T	C	2025	1429	3187	4395	3891	5991	1772	4008	2932	6155	2847	2663	7056	4663	9036	4119	3562	4643	4391	3396	1586	1526	2863	0.0005	0.0021	0.0003	0.0027	0.001	0.001	0.0034	0.0012	0.0014	0.0039	0	0.003	0.0017	0.0011	0.0011	0.0112	0.0093	0.0207	0.0048	0	0.0013
			75523	A	G	3881	2768	6861	4664	6530	7236	2939	7920	4753	4956	3627	4883	7405	4941	10101	3626	2806	2853	3132	6032	3183	2546	2981	0.0013	0.0014	0.0019	0.006	0.0005	0.0022	0.0034	0.001	0.0013	0.0052	0.0028	0.0041	0.003	0.001	0.0008	0.019	0.016	0.0263	0.0128	0.0012	0.0028
			78109	C	A	944	849	2134	2660	2036	3425	1018	2091	2119	3698	1658	1666	4021	2640	4832	2662	1851	2358	2404	2442	1051	921	1574	0.0159	0.0106	0.0187	0.0071	0.0128	0.0128	0.0167	0.012	0.0113	0.0105	0.0084	0.0138	0.0077	0.0098	0.0147	0.0075	0.0108	0.0136	0.0171	0.0233	0.0295
			81357	T	G	4380	4831	6950	9814	6693	11540	6103	9700	8010	10781	6997	6970	4818	3246	6920	10990	9868	9431	8808	5811	5954	5389	11402	0.0078	0.0085	0.0106	0.008	0.0118	0.013	0.0105	0.0152	0.0091	0.0089	0.0053	0.0062	0.0102	0.0096	0.0111	0.0073	0.003	0.0052	0.004	0.0053	0.0062
			83505	C	T	4964	4165	10351	4359	8230	6987	3491	8831	5683	4616	3571	6785	6761	4696	9491	4446	3060	3548	3046	8133	4054	2961	3065	0	0	0	0.1083	0.0001	0	0	0.0001	0	0	0	0.0003	0	0	0	0	0	0.0006	0	0.0001	0
	inverted repeat 1		86668	T	G	13464	11256	16087	12858	16088	15868	11696	19216	14664	13013	9745	16093	5969	4004	8323	10811	11540	10909	10632	11897	17244	14146	17409	0.0109	0.006	0.0076	0.0053	0.0044	0.0049	0.0051	0.0073	0.0063	0.0019	0.005	0.0037	0.0027	0.0017	0.0024	0.0024	0.0029	0.0023	0.0018	0.0045	0.0036
			89363	G	A	14383	12598	19913	17337	17487	21590	16697	25024	18787	16611	13336	20967	7130	4788	9741	15109	16543	16645	13236	14470	18584	15856	21648	0	0	0	0.1327	0	0.0001	0.0001	0	0	0	0	0	0.0001	0	0	0.0001	0	0	0	0	0.0001
			89364	G	A	14433	12607	19961	16975	17567	21707	16788	25162	18851	16721	13396	21066	7236	4829	9876	15142	16647	16691	13356	14519	18625	15927	21753	0	0	0	0.9999	0.0003	0.0003	0.0004	0	0	0	0.0001	0.0003	0	0	0.0001	0	0	0.0001	0	0	0.0001
			89888	C	T	15774	14296	22159	18260	20182	22971	18305	25468	20849	16903	14054	23790	7637	5275	10554	16530	17180	17122	12675	15908	19766	17161	22039	0	0	0	0.0104	0	0	0	0	0	0	0.0002	0	0.0001	0	0.0001	0.0001	0	0.0001	0	0	0.0001
			96023	T	G	18505	13712	19133	16433	18515	18511	13588	25320	18198	14775	10837	16363	7500	4970	10265	11190	12405	9060	10048	13823	22611	17779	19438	0.0001	0.0001	0	0	0	0.0002	0	0.0001	0	0	0	0	0.0001	0	0	0.0033	0	0	0.0112	0.0017	0.0001
			99411	C	A	2528	1656	3344	4868	3683	6292	1892	4534	2967	5618	2481	2473	4337	2810	5511	3009	2778	2825	3934	3320	1749	1641	3185	0.0036	0.0066	0.0072	0.0029	0.0046	0.0038	0.0095	0.0051	0.0057	0.003	0.0048	0.0053	0.0065	0.0043	0.008	0.006	0.0104	0.0092	0.0074	0.0093	0.0132
			101331	A	G	19801	15835	21701	26563	17879	26072	17147	26869	23495	24702	12672	17474	8632	5447	12064	15368	19312	15794	17459	17330	29284	23562	24963	0.0001	0	0	0.0001	0.0001	0.0001	0.0001	0.0002	0	0.0001	0.0002	0.0001	0.0005	0.0002	0.0005	0.0001	0.0001	0.0001	0.0001	0.017	0.0003
			101335	A	T	19124	15382	21147	25741	17282	25388	16668	26072	22880	24169	12382	17048	8500	5349	11860	15066	18981	15442	17108	16965	28626	23105	24363	0.0001	0	0	0	0	0	0	0	0	0	0	0	0.0001	0	0.0002	0	0.0001	0	0.0001	0.0182	0
			101757	C	T	23505	17754	24330	25275	19305	24619	17601	26792	24243	22104	11344	18238	8320	5373	12256	13886	17682	13474	15341	19610	29662	26751	23040	0	0	0	0	0.0001	0	0.0001	0	0.0001	0	0	0	0	0	0	0	0	0	0.0001	0.0226	0.0003
			101758	A	T	23027	17499	23995	24795	18900	24257	17347	26273	23868	21830	11163	17946	8224	5347	12078	13717	17485	13313	15225	19361	29079	26431	22693	0	0.0001	0	0	0.0002	0	0.0001	0	0	0	0	0	0	0	0	0.0001	0.0001	0	0	0.0235	0.0003
			101764	C	T	23376	17610	24173	24905	19005	24324	17424	26538	24005	21950	11214	18095	8065	5242	11832	13740	17461	13353	15314	19496	28698	26604	22882	0	0	0.0001	0	0.0106	0	0	0.0007	0	0.0005	0.0029	0.0012	0	0	0	0	0.0001	0.0001	0	0.0002	0.0001
			102021	G	A	20073	16674	22732	26432	17454	25281	18174	24307	24423	24377	10544	16973	8575	5563	12523	15109	20107	16707	17616	18291	29773	25973	25019	0	0	0	0.0002	0.0188	0.0021	0.0002	0.0034	0.0002	0.9991	0.5545	0.9995	0.0001	0	0.0003	0	0	0	0	0	0
			102023	C	T	20200	16791	22936	26970	17757	25767	18522	24804	24929	26097	11015	17882	8714	5626	12724	15216	20216	16792	17732	18365	29629	26109	25253	0	0	0	0.0001	0.0191	0.0003	0.0002	0.0021	0.0001	0.0003	0.0051	0.0035	0	0	0.0002	0	0	0.0001	0.0001	0	0
		● 16S rRNA G5	102026	C	T	20469	17071	23328	26121	16605	24579	17490	23758	23693	24798	10681	17973	8302	5369	12158	15457	20538	16980	17981	18617	29776	26621	25612	0	0.0001	0	0.9996	0.9999	0.9977	0.9997	0.9995	0.9997	0.9998	0.5845	0.0992	0.9998	0.9998	0.9999	0.0001	0	0.0003	0	0	0.0001
			102162	C	T	18133	15388	20831	24829	15834	26304	17143	24423	24472	26019	11318	16687	8937	5877	13162	14894	19746	16975	18034	17304	27415	24349	24850	0	0	0	0.9999	0.0124	0	0	0.001	0.0001	0.0005	0.0014	0.0011	0	0	0	0	0	0.0002	0	0	0.0001
			102206	G	A	17817	15271	20335	27952	14957	27039	17010	23496	23579	27164	11768	16581	9237	6140	13502	16045	20667	18493	19247	17607	29275	26199	25728	0	0	0.0001	0.0001	0.006	0.0001	0.0002	0.1919	0	0.0016	0.0047	0.0028	0	0	0.0001	0.0001	0.0001	0.0006	0.0002	0.0002	0.0002
			102254	C	T	22115	18385	24928	27563	18397	29017	19838	29050	28095	29227	13501	19928	10554	7049	15552	18195	23034	20668	21298	21733	29071	29182	29203	0	0	0	0.9999	0.0229	0.0002	0.0003	0.0026	0	0.0016	0.0061	0.0046	0	0	0.0001	0.0003	0.0001	0.0006	0.0001	0	0
			102794	G	C	9499	7954	11435	10817	7953	10647	7395	10985	10112	10304	5329	8569	4374	2809	6152	7229	8271	7582	7486	8267	15752	10948	10763	0.1563	0.1475	0.1481	0.1773	0.1616	0.1515	0.1571	0.1648	0.1588	0.1388	0.1452	0.1446	0.1459	0.1442	0.1414	0.1423	0.162	0.1492	0.157	0.181	0.1848
			103807	G	A	22923	17121	23891	20525	19399	21637	15878	24843	22450	17031	10808	18117	8133	5322	11618	12725	13561	9792	12511	16811	26731	23066	20857	0	0	0	1	0.0013	0.0001	0	0.0001	0	0.0001	0.0006	0.0007	0.0001	0	0	0.0001	0	0.0002	0	0	0
	large singe copy		125310	A	C	524	419	1165	1015	1027	1574	424	670	852	1761	521	825	5480	3819	6847	705	481	593	933	1139	566	475	566	0.0115	----	0.0137	0.0158	0.0156	0.0159	----	0.0119	0.027	0.0131	0.0345	0.0255	0.0042	0.0021	0.0042	0.0681	----	0.0287	0.0139	0.0079	0.0177
			125881	C	A	91	63	214	382	221	474	60	198	243	831	122	130	3727	2503	3994	218	148	277	505	374	190	179	180	----	----	----	----	----	----	----	----	----	0.0096	----	----	0.004	0.0076	0.0073	----	----	----	0.0119	----	----
			127034	C	A	642	453	1184	2292	1070	3121	625	1570	1188	4030	1034	859	4827	3136	5158	1630	1457	2097	3162	1341	740	668	1567	0.0156	----	0.0076	0.0039	0.0065	0.0087	0.008	0.0127	0.0067	0.0052	0.0077	0.0081	0.0041	0.0045	0.0045	0.0043	0.0041	0.0052	0.0085	0.0067	0.0081
			127035	C	A	639	444	1168	2328	1057	3200	628	1568	1171	3984	1031	870	4832	3156	5128	1668	1476	2140	3233	1342	742	668	1605	0.0031	----	0.0077	0.0026	0.0066	0.0059	0.0064	0.0102	0.0077	0.0038	0.0058	0.0092	0.0035	0.0051	0.0057	0.0018	0.0014	0.0019	0.0053	0.0104	0.0094
			127040	G	T	625	449	1205	2296	1055	3225	626	1616	1155	4034	1050	869	4607	3039	4936	1607	1412	2014	3135	1299	706	663	1545	0.0064	----	0.0025	0.0039	0.0038	0.0056	0.0064	0.0037	0.0043	0.0059	0.0076	0.0069	0.0093	0.0135	0.0099	0.005	0.0071	0.0084	0.007	0.0115	0.0099
			127849	C	A	672	741	1364	3112	1273	3588	1014	1171	1456	4262	1455	1440	3528	2473	3873	2404	1967	2284	3083	1074	591	604	2200	0.006	0.0054	0.0066	0.0061	0.0039	0.0053	0.003	0.0043	0.0021	0.0035	0.0027	0.0028	0.0043	0.004	0.0041	0.0071	0.0117	0.007	0.0084	0.0084	0.0051
	inverted repeat 2		134842	C	T	22566	16994	23823	20489	19586	21658	15867	24540	21967	16981	10885	18184	8029	5295	11797	12706	13658	9760	12306	16576	28903	22983	20416	0	0	0	1	0.0023	0.0001	0.0001	0.0002	0	0.0001	0.0006	0.0008	0.0001	0	0	0.0001	0.0001	0.0003	0	0.0002	0
			135855	C	G	9354	7825	11217	10808	8010	10957	7471	10801	10173	10464	5375	8455	4346	2938	6140	7220	8095	7410	7559	8199	13122	11006	10699	0.164	0.1525	0.1543	0.1741	0.1623	0.146	0.1468	0.1631	0.1615	0.1408	0.139	0.1469	0.1323	0.1508	0.1456	0.1452	0.1633	0.1435	0.1568	0.1762	0.1672
			136395	G	A	22013	18702	24945	27843	18406	29803	20046	29117	28172	29819	13623	19773	10558	7114	15530	18234	23168	20666	21547	22044	29552	29532	29304	0	0	0	0.9999	0.0256	0.0001	0.0003	0.0034	0	0.0021	0.0058	0.0049	0	0.0001	0.0001	0.0002	0	0.0005	0.0002	0	0
			136443	C	T	17304	15494	20418	25413	15122	25185	17083	23519	23800	25699	12008	16428	9212	6151	13616	15986	20930	18390	19394	17980	25371	24077	25760	0	0.0001	0	0	0.0061	0.0001	0.0001	0.1898	0.0001	0.002	0.0063	0.0032	0.0002	0	0	0.0002	0.0001	0.0006	0	0.0002	0.0002
			136487	G	A	17815	15497	20621	26063	16047	25381	17368	24238	24493	25238	11484	16638	8786	5902	12999	14817	19966	16983	17812	17802	28804	25118	24722	0	0	0	1	0.013	0.0002	0.0002	0.0016	0	0.0005	0.0017	0.0014	0	0	0	0	0	0.0004	0	0	0
		● 16S rRNA G5	136623	G	A	21012	16791	23064	24824	16552	24871	17236	24575	24335	24762	10801	18100	8179	5418	11897	15748	20624	17203	18185	18626	26259	26006	25341	0	0.0001	0	0.9998	0.9995	0.9969	0.9997	0.9993	0.9998	0.9997	0.5979	0.1014	0.9998	0.9996	0.9997	0.0006	0	0.0003	0	0.0001	0
			136626	G	A	20720	16494	22711	26132	17689	26331	18184	26276	25663	26165	11089	17996	8603	5672	12476	15526	20269	16978	17916	18313	26063	25519	24969	0	0.0001	0.0001	0	0.0205	0.0002	0.0003	0.0024	0.0001	0.0003	0.0053	0.0036	0	0	0.0002	0	0	0.0002	0.0001	0.0001	0
			136628	C	T	20610	16355	22518	25658	17390	25917	17862	25842	25219	24501	10614	17056	8489	5583	12261	15424	20146	16895	17779	18241	25826	25341	24757	0	0	0	0.0002	0.0179	0.0027	0.0004	0.0042	0.0001	0.9988	0.5602	0.9996	0	0	0.0001	0	0	0	0	0	0
			136891	T	A	23013	17493	23977	22515	19064	22613	16951	24384	23221	21911	11344	18028	8266	5325	12116	13663	17560	13209	15279	19039	28862	23948	22626	0	0	0	0	0.0001	0	0.0001	0	0	0	0	0	0	0	0.0001	0.0001	0	0	0	0.0237	0
			136892	G	A	23547	17749	24388	22982	19451	23021	17190	24908	23590	22217	11511	18330	8348	5361	12249	13815	17739	13380	15443	19261	29390	24343	22939	0	0.0001	0	0	0	0	0.0001	0	0	0	0.0001	0.0001	0.0001	0	0	0	0	0.0001	0	0.0232	0
			137314	T	A	18765	15604	21183	24755	17027	25041	16591	23668	23021	24569	12341	17044	8382	5406	11860	14946	18925	15501	17317	16666	25942	23479	24418	0.0001	0	0	0.0001	0.0001	0	0	0	0.0001	0	0	0	0	0	0	0	0	0	0	0.0172	0.0002
			137318	T	C	19448	16048	21806	25518	17577	25772	17032	24374	23685	25127	12700	17506	8532	5475	12012	15258	19343	15824	17653	16990	26625	24129	24921	0.0001	0.0001	0.0001	0.0002	0.0001	0.0001	0.0001	0	0.0002	0	0	0.0002	0.0004	0	0.0002	0.0001	0	0.0001	0.0001	0.0163	0.0003
			139238	G	T	2577	1543	3447	4761	3689	6358	1901	4505	3042	5756	2517	2645	4368	2807	5431	2977	2690	2813	4016	3356	1901	1604	3187	0.0035	0.0104	0.0064	0.0027	0.0027	0.0041	0.0105	0.004	0.0069	0.0042	0.0024	0.003	0.0043	0.0057	0.0053	0.0087	0.0078	0.0085	0.007	0.0119	0.0132
			142626	A	C	18434	13796	19215	16485	18773	18477	13512	26966	18476	14571	10762	16099	7434	5072	10243	11341	12496	8955	9878	13735	22756	17780	19127	0.0001	0.0001	0.0001	0.0001	0.0001	0	0.0001	0.0001	0.0001	0.0001	0	0	0	0.0002	0	0.0027	0	0.0001	0.0111	0.002	0
			148761	G	A	15734	14496	22239	18183	20408	22652	18442	28671	20544	16923	13867	23711	7904	5274	10538	16372	17113	17171	12653	15876	20034	17252	22287	0.0001	0	0	0.0107	0	0	0	0	0	0	0.0001	0.0001	0	0	0	0.0001	0	0	0.0001	0	0
			149285	C	T	14017	12634	19727	17051	18121	21531	16991	27308	19190	16952	13521	21142	7306	4861	9990	15708	16548	16748	13180	14365	18522	16073	22042	0.0001	0	0	0.9999	0.0006	0.0002	0.0004	0	0	0.0001	0.0001	0.0006	0	0	0	0	0	0.0001	0	0.0001	0.0001
			149286	C	T	13976	12538	19636	17347	17975	21415	16901	27189	19044	16829	13477	20990	7198	4800	9891	15636	16476	16730	13100	14347	18523	16006	21909	0	0.0001	0	0.1337	0.0001	0.0001	0.0001	0.0001	0	0.0001	0	0.0001	0	0	0.0001	0.0001	0	0	0	0	0.0001
Mitochondrial genome (Accession number: BK010421.1) Mitochondrial genome (Accession number: BK010421.1) Mitochondrial genome (Accession number: BK010421.1) Mitochondrial genome (Accession number: BK010421.1) Mitochondrial genome (Accession number: BK010421.1) Mitochondrial genome (Accession number: BK010421.1) Mitochondrial genome (Accession number: BK010421.1) Mitochondrial genome (Accession num…			426	T	G	589	408	551	956	540	897	446	504	484	932	390	516	177	150	270	508	692	590	396	488	846	587	753	0.0034	----	0.0073	0.0052	0.0074	0.0067	----	0.0079	----	0.0011	----	0.0019	----	----	----	0.0118	0	0.0017	----	----	0.0059
			727	G	A	848	735	915	1234	889	1082	607	758	704	1023	539	837	218	185	359	607	903	726	495	728	1206	945	974	0.0318	0.0313	0.0186	0.0162	0.0169	0.0111	0.0181	0.029	0.027	0.0147	0.0204	0.0263	----	----	----	0.0264	0.0144	0.0138	----	0.0192	0.0166
			1181	G	T	843	651	956	936	818	904	558	676	630	826	467	794	204	178	297	507	657	501	349	630	1106	861	773	0.0261	0.0276	0.0178	0.0128	0.0244	0.0177	0.0251	0.0251	0.0286	0.0169	----	0.0164	----	----	----	0.0178	0.0091	0.0359	----	0.0143	0.0199
			1341	A	C	677	560	806	722	605	844	483	536	555	623	386	609	217	153	301	410	580	419	332	575	996	745	680	0.0044	0.0036	0.0025	0.0028	0.005	0.0047	----	0.0131	0.0036	0	----	0	----	----	----	----	0.0017	----	----	0.0035	0.003
			2481	A	T	770	595	813	916	732	889	549	698	587	729	431	718	230	177	322	473	634	456	359	607	1040	858	849	0.0416	0.0235	0.0258	0.0207	0.026	0.0124	0.02	0.0215	0.0256	0.0288	----	0.0223	----	----	----	----	0.0189	----	----	0.0231	0.0221
			2548	A	C	772	611	920	1071	767	1069	611	690	667	846	504	814	223	190	308	588	810	602	493	635	1129	926	1010	0.0311	0.0229	0.0217	0.0233	0.0326	0.0178	0.0164	0.0145	0.0255	0.0142	0.0179	0.0197	----	----	----	0.0289	0.0037	0.0116	----	0.0157	0.0213
			4566	G	A	514	388	587	941	522	834	429	564	510	744	419	539	183	162	240	477	677	549	401	510	794	693	766	0.0661	----	0.0579	0.0351	0.0747	0.0324	----	0.0727	0.0451	0.0484	----	0.0445	----	----	----	----	0.0281	0.0419	----	0.051	0.0378
			5281	G	A	611	511	640	1133	569	927	509	583	525	791	451	576	176	166	252	493	778	680	409	513	787	752	805	0.0966	0.0881	0.0594	0.0371	0.065	0.0227	0.0766	0.0377	0.059	0.0531	----	0.0521	----	----	----	----	0.018	0.0426	----	0.0507	0.0483
			5703	C	A	513	464	647	679	515	762	408	454	446	509	349	531	169	185	273	388	499	372	218	465	624	559	481	0	----	0	0	0	0	----	----	----	0.0138	----	0	----	----	----	----	----	----	----	----	0
			6168	G	A	540	418	625	979	519	936	432	555	566	870	477	569	214	183	281	489	649	657	420	542	815	716	830	0.0093	----	0.0112	0.0041	0.0154	0.0085	----	0.0054	0.0053	0.0023	----	0.0088	----	----	----	----	0.0062	0.0076	----	0.0148	0.0061
			6407	G	T	548	495	691	884	538	893	453	626	521	693	418	697	176	176	265	511	656	661	383	532	842	769	784	0.073	----	0.0535	0.0407	0.0874	0.0426	----	0.0703	0.0672	0.0678	----	0.0574	----	----	----	0.0333	0.0427	0.0348	----	0.0771	0.0451
			7794	A	T	364	331	454	812	439	802	404	403	481	672	336	412	241	168	329	421	658	449	409	385	724	650	737	----	----	----	0.0677	----	0.0249	----	----	----	0.0387	----	----	----	----	----	----	0.0304	----	----	----	0.0345
			9557	T	A	673	534	742	1020	651	1053	579	647	661	793	521	774	195	180	307	575	768	616	404	605	1095	817	867	0.052	0.0787	0.0512	0.05	0.0476	0.0332	0.0535	0.0247	0.0545	0.0429	0.0902	0.0465	----	----	----	0.0348	0.0378	0.0455	----	0.038	0.0438
			14473	T	A	722	548	686	1278	621	1211	642	765	763	1033	589	738	255	227	310	661	1029	693	491	653	1186	1037	1139	0.0609	0.0584	0.0452	0.0313	0.0419	0.0388	0.053	0.034	0.0354	0.0397	0.0407	0.042	----	----	----	0.0227	0.0126	0.0476	----	0.0337	0.0304
			14576	G	A	721	619	738	1072	618	1052	580	717	694	926	486	698	213	205	299	580	825	632	388	623	1163	977	946	0.068	0.0582	0.0366	0.0308	0.0372	0.038	0.0431	0.0418	0.036	0.0335	----	0.0344	----	----	----	0.0397	0.0085	0.0396	----	0.0417	0.0439
			14682	A	C	706	626	676	1029	628	1030	565	685	638	835	493	677	196	187	294	567	778	611	414	669	1034	916	894	0.0878	0.0655	0.0459	0.0476	0.051	0.0456	0.0496	0.0569	0.0329	0.0371	----	0.0399	----	----	----	0.0423	0.0244	0.0229	----	0.0329	0.0338
			14908	A	C	516	468	601	872	571	868	423	637	571	717	407	645	185	140	262	530	620	454	339	499	795	798	726	0.0116	----	0.005	0.0069	0.0053	0.0092	----	0.0094	0.0053	0.0084	----	0.0062	----	----	----	0.0057	0.0032	----	----	----	0.0063
			15393	C	T	576	480	582	747	614	758	429	606	500	692	365	564	207	195	279	381	570	398	266	547	706	690	636	0.0642	----	0.0498	0.0375	0.0912	0.0356	----	0.038	0.082	0.0462	----	0.0532	----	----	----	----	0.0281	----	----	0.053	0.0425
			15436	T	C	532	479	562	726	604	748	397	592	480	680	356	571	186	179	251	414	527	377	284	543	670	631	601	0.0602	----	0.0641	0.0427	0.1093	0.0321	----	0.0389	----	0.0544	----	0.0455	----	----	----	----	0.0247	----	----	0.0534	0.0343
			16303	C	A	704	526	872	789	681	928	561	638	585	727	371	753	204	174	358	510	618	443	385	651	998	773	760	0	0	0	0	0	0	0	0	0	0	----	0	----	----	----	0.0118	0	----	----	0	0
			20533	C	T	607	550	656	1180	577	1126	551	669	687	1059	443	688	214	193	332	597	938	744	454	618	1072	906	1038	0.084	0.0764	0.0396	0.0331	0.0676	0.0258	0.0544	0.0837	0.0495	0.0349	----	0.0509	----	----	----	0.0469	0.0213	0.0349	----	0.0777	0.0429
			22068	C	T	289	294	385	979	375	835	342	417	425	905	377	369	195	184	276	449	836	700	506	364	538	517	824	----	----	----	0.0235	----	0.0275	----	----	----	0.0497	----	----	----	----	----	----	0.0431	0.0314	0.0652	----	0.0297
			22973	T	G	460	369	584	614	484	667	368	462	503	524	378	625	152	127	210	401	534	477	285	474	631	560	590	----	----	0.0034	0.0033	----	0.003	----	----	0.0099	0	----	0.0032	----	----	----	----	0	----	----	----	0.0032
			23327	C	T	635	581	694	993	691	986	566	645	623	794	573	768	244	244	329	537	722	621	437	640	926	817	977	0.022	0.0138	0.0216	0.007	0.0145	0.0112	0.0159	0.0109	0.0144	0.0113	0.0209	0.0143	----	----	----	0.0093	0.0097	0.0081	----	0.0203	0.0151
			23853	C	A	589	569	709	1087	596	1078	574	714	576	1041	536	703	199	197	299	648	1027	741	581	597	1042	879	1113	0.0102	0	0	0	0	0	0	0	0	0	0	0	----	----	----	0	0	0	0	0	0
			25056	G	A	747	651	897	1236	775	1213	662	806	751	1040	615	908	197	165	347	718	837	615	516	720	1132	1026	1150	0.0602	0.0476	0.0446	0.0283	0.0348	0.0124	0.0438	0.0385	0.032	0.025	0.0423	0.0385	----	----	----	0.0209	0.0263	0.0293	0.0407	0.0444	0.0292
			25658	A	C	680	502	740	1124	701	1028	559	684	628	934	493	667	218	216	307	690	854	684	494	612	975	822	1008	0.0338	0.0518	0.0419	0.0365	0.0585	0.0292	0.0376	0.0468	0.0478	0.045	----	0.0435	----	----	----	0.0391	0.0398	0.0409	----	0.0408	0.0246
			27003	G	T	575	410	559	771	483	729	452	544	464	585	340	502	136	94	165	352	556	435	303	445	799	686	672	0	----	0.0072	0	----	0	----	0.0018	----	0.0034	----	0	----	----	----	----	0	----	----	----	0.01
			27037	G	A	866	760	966	1513	886	1431	846	1021	872	1183	654	914	295	223	380	728	1172	948	613	801	1498	1227	1301	0.0531	0.0526	0.0331	0.0251	0.0395	0.0196	0.0615	0.0441	0.0516	0.0355	0.0612	0.046	----	----	----	0.0412	0.0341	0.0327	0.062	0.0574	0.024
			28041	G	A	879	672	998	807	785	908	575	698	667	775	458	875	240	223	381	438	497	475	346	742	1216	912	770	0.0728	0.058	0.0551	0.0471	0.042	0.0264	0.0539	0.0315	0.0495	0.0387	----	0.0446	----	----	----	----	----	----	----	0.0526	0.0263
			28902	T	A	797	561	795	1328	776	1280	720	816	738	1092	666	714	243	239	351	711	1123	733	647	756	1251	1035	1262	0.059	0.0749	0.0428	0.0294	0.0425	0.0469	0.0542	0.0478	0.0596	0.0238	0.0586	0.0476	----	----	----	0.0281	0.0214	0.0286	0.0495	0.0304	0.0384
			32738	T	C	758	612	768	1140	825	1112	653	760	724	995	599	812	244	218	385	693	919	620	442	813	1276	1050	960	0.0435	0.067	0.0365	0.0281	0.0606	0.0225	0.0505	0.0382	0.0304	0.0281	0.0467	0.0542	----	----	----	0.0462	0.0152	0.0194	----	0.0332	0.0345
			33772	T	G	518	492	585	964	521	1003	450	579	527	883	463	555	212	158	307	583	772	654	384	530	752	652	909	0.0077	----	0.0034	0.0021	0.0154	0.006	----	0.0017	0.0076	0.0023	----	0.0018	----	----	----	0	0	0.0015	----	0.0019	0.0027
			34428	T	G	582	514	673	1086	591	1041	549	634	617	914	474	659	229	223	301	619	833	777	494	590	916	836	967	0.0103	0	0.0045	0.0018	0.0034	0.0038	0.0018	0.0079	0.0016	0.0011	----	0	----	----	----	0.0016	0.0024	0	----	0.0051	0.0022
			35196	T	A	985	709	1183	679	932	761	548	593	656	588	441	916	232	220	367	459	390	325	275	782	1230	852	591	0.0701	0.079	0.0389	0.0368	0.0547	0.021	0.0602	0.0371	0.0579	0.0323	----	0.0513	----	----	----	----	----	----	----	0.0422	0.0293
			38302	G	A	1314	1033	1282	1165	1060	1438	922	1041	961	1084	725	1282	317	278	509	745	957	703	567	950	1870	1435	1192	0.0434	0.0745	0.0429	0.0378	0.0274	0.025	0.0304	0.0403	0.0333	0.0323	0.0786	0.0328	----	----	0.0806	0.0362	0.0178	0.0228	0.03	0.0411	0.0257
			38539	G	A	1185	823	1074	1100	1065	1189	696	833	818	835	524	948	254	258	377	566	746	563	468	818	1578	1059	961	0.0464	0.0741	0.0456	0.0318	0.0423	0.0345	0.0316	0.0444	0.0367	0.0383	0.0515	0.0348	----	----	----	0.0265	0.0147	0.0266	----	0.0257	0.0266
			39351	C	A	752	638	793	1248	723	1276	646	823	755	1148	596	815	253	215	347	636	1052	776	639	694	1223	1003	1219	0.0465	0.0752	0.0353	0.016	0.0387	0.0266	0.0511	0.0304	0.049	0.0462	0.0386	0.0429	----	----	----	0.0409	0.0152	0.0296	0.0423	0.0317	0.0229
			40263	A	C	696	543	696	1223	654	1047	570	659	576	909	493	610	164	170	263	558	815	707	445	593	1144	917	854	0.0014	0.0037	0.0043	0.0016	0.0031	0.0181	0.0105	0.0061	0.0069	0.0055	----	0.0049	----	----	----	0.0072	0.0049	0.0127	----	0.0135	0.0087
			41139	G	C	551	571	871	1102	618	1113	599	604	648	962	495	853	256	229	369	617	828	662	457	635	850	774	945	0.0544	0.0718	0.0413	0.0245	0.0453	0.0279	0.0317	0.0695	0.054	0.0385	----	0.0328	----	----	----	0.0357	0.0169	0.0378	----	0.0409	0.0224
			41304	C	G	514	467	852	804	650	727	387	565	530	457	374	614	223	193	336	317	484	418	313	678	638	568	454	0.0603	----	0.0434	0.0311	0.0446	0.033	----	0.0407	0.0377	----	----	0.0277	----	----	----	----	----	----	----	0.0487	0.0627
			41765	T	C	635	497	696	1011	615	974	527	706	666	848	521	658	298	263	413	556	795	559	477	603	999	880	948	0.0283	----	0.0287	0.0059	0.0244	0.0092	0.019	0.0354	0.033	0.0153	0.0288	0.0289	----	----	----	0.0144	0.0201	0.0161	----	0.0348	0.019
			41954	C	A	662	621	745	1261	721	1238	605	732	691	1136	543	780	234	241	384	731	1128	869	581	631	1136	886	1242	0.0181	0.0193	0.0161	0.0056	0.0042	0.0057	0.0083	0.0027	0.013	0.0106	0.0055	0.0064	----	----	----	0.0123	0.0062	0.0046	0.0052	0.0127	0.0053
			43539	G	A	503	429	663	1072	481	989	438	598	574	913	430	629	208	216	351	573	828	600	449	533	735	640	901	0.0457	----	0.0498	0.0205	----	0.0233	----	0.0268	0.0401	0.0307	----	0.0429	----	----	----	0.0244	0.0229	0.02	----	0.0432	0.0367
			45028	C	A	734	619	836	1214	776	1107	653	805	806	1079	529	759	235	253	344	660	860	687	480	711	1009	945	1086	0.0599	0.063	0.0335	0.0329	0.0528	0.028	0.0567	0.0261	0.0447	0.0445	0.0321	0.0356	----	----	----	0.0333	0.0093	0.0306	----	0.0281	0.0307
			45165	G	C	775	626	812	982	659	1007	604	687	620	903	458	697	264	230	323	559	839	589	422	648	1019	862	881	0.0684	0.0543	0.0419	0.0193	0.044	0.0338	0.053	0.0539	0.0532	0.0443	----	0.056	----	----	----	0.0286	0.0191	0.0221	----	0.054	0.0383
			45563	C	T	1261	1096	1273	1458	1166	1344	827	915	844	1098	655	1103	234	199	361	727	1007	795	428	1023	1782	1300	1104	0.0619	0.0438	0.0346	0.0288	0.0446	0.0342	0.0459	0.0426	0.0652	0.0492	0.0412	0.0444	----	----	----	0.0289	0.0089	0.0478	----	0.0489	0.0286
			47742	A	C	731	638	839	1457	700	1269	658	796	792	1071	607	844	235	216	379	697	1002	673	566	710	1106	1006	1193	0.0547	0.0846	0.0274	0.0288	0.0329	0.0315	0.0319	0.0402	0.0379	0.0486	0.0708	0.0379	----	----	----	0.0473	0.0389	0.0357	0.0654	0.0408	0.0325
			47821	T	G	726	582	794	1348	679	1238	594	779	782	1109	597	731	226	200	361	734	1000	579	550	699	973	921	1194	0.0592	0.0962	0.0302	0.0274	0.0501	0.0315	0.0354	0.0321	0.0396	0.0487	0.062	0.0438	----	----	----	0.049	0.029	0.0294	0.0582	0.0315	0.0288
			48451	A	G	754	574	887	723	705	839	469	526	566	708	359	749	189	191	333	448	516	410	255	565	803	585	619	0.0716	0.0557	0.0406	0.0304	0.044	0.0155	----	0.0285	0.0548	0.0325	----	0.036	----	----	----	----	0.0116	----	----	0.0478	0.0336
			49609	G	A	921	790	924	1617	895	1487	739	914	843	1205	733	883	305	323	456	779	1127	824	599	774	1192	1060	1402	0.0586	0.0519	0.039	0.0216	0.0335	0.0289	0.0352	0.0438	0.038	0.0249	0.0205	0.0396	----	----	----	0.0334	0.0231	0.0231	0.0417	0.0271	0.0394
			49614	G	C	909	791	912	1619	900	1490	740	927	860	1231	736	883	318	330	466	781	1158	857	616	791	1194	1063	1413	0.0528	0.0417	0.0439	0.0315	0.0311	0.0248	0.0419	0.0334	0.0349	0.0252	0.0408	0.0374	----	----	----	0.0359	0.0328	0.0268	0.0747	0.0367	0.0209
			50074	C	T	463	474	626	1052	504	949	488	639	578	942	499	628	212	207	312	560	795	911	479	498	701	694	997	----	----	0.0304	0.019	0.0357	0.0169	----	0.0235	0.0311	0.0202	----	0.0334	----	----	----	0.0214	0.0151	0.0099	----	----	0.0171
			51529	C	A	816	590	855	852	757	914	543	740	669	695	478	768	266	235	338	519	600	480	339	652	988	797	746	0.0404	0.0424	0.0257	0.0176	0.0145	0.0153	0.0147	0.0203	0.0209	0.0216	----	0.0221	----	----	----	0.025	0.0117	----	----	0.0215	0.0233
			52447	G	A	715	568	781	921	684	895	506	568	609	756	451	649	227	209	397	422	588	497	355	657	1015	795	678	0.035	0.0264	0.0243	0.0163	0.0161	0.0112	0.0119	0.0352	0.0213	0.0185	----	0.0385	----	----	----	----	0.0068	----	----	0.0198	0.0138
			52682	G	T	737	620	899	1061	646	1044	570	715	671	1048	556	752	221	235	449	673	793	717	475	706	1179	890	909	0.0434	0.0629	0.0489	0.032	0.0495	0.0354	0.0439	0.0336	0.0492	0.0391	0.0396	0.0452	----	----	----	0.0253	0.0252	0.0251	----	0.0567	0.0331
			53157	A	G	916	734	969	888	794	908	627	761	683	823	464	853	218	205	379	516	640	590	382	693	1322	931	760	0.0808	0.1035	0.0557	0.0518	0.0642	0.0463	0.0638	0.067	0.06	0.0851	----	0.0739	----	----	----	0.0484	0.0375	0.0627	----	0.0693	0.0371
			54089	A	T	906	729	933	1290	836	1262	624	761	808	983	577	869	240	247	417	664	843	721	552	665	1243	1007	1000	0.0232	0.0343	0.0182	0.0209	0.0179	0.019	0.0208	0.0158	0.0223	0.0153	0.0381	0.0184	----	----	----	0.0166	0.0119	0.0277	0.0217	0.0271	0.0145
			54121	A	C	928	719	950	1243	860	1203	671	751	763	964	559	844	239	218	387	648	806	648	504	677	1227	1015	1014	0.0506	0.064	0.04	0.0306	0.0442	0.0349	0.0581	0.0346	0.0511	0.0425	0.0572	0.0403	----	----	----	0.0386	0.0347	0.0386	0.0456	0.0458	0.0253
			54261	C	T	1058	778	1033	1243	903	1165	709	857	752	967	581	817	234	222	365	656	837	629	519	772	1402	1174	1046	0.0255	0.0283	0.0213	0.0137	0.0288	0.0189	0.0197	0.042	0.0173	0.0155	0.0361	0.0196	----	----	----	0.0213	0.0131	0.0048	0.0366	0.0207	0.0128
			54357	T	A	807	640	736	1153	727	1096	608	760	668	995	570	771	246	221	340	629	824	657	529	657	1070	1024	1085	0.0161	0.0109	0.019	0.0069	0.0124	0.0064	0.0099	0.0197	0.006	0.0111	0.0193	0.0078	----	----	----	0.0064	0.0024	0.0046	0.0113	0.0122	0.0103
			54396	G	A	777	584	691	1192	704	1116	586	709	684	1112	586	737	258	226	342	637	917	782	577	603	1000	943	1077	0.0257	0.0171	0.0289	0.0101	0.0128	0.0063	0.0137	0.024	0.0117	0.0117	0.0222	0.0109	----	----	----	0.0157	0.0076	0.0102	0.0225	0.0182	0.016
			57390	T	G	644	579	732	1218	656	1125	571	699	757	1077	607	718	271	241	401	696	936	747	539	662	1180	968	1118	0.0978	0.1278	0.0902	0.0452	0.0808	0.0516	0.1086	0.0658	0.0779	0.0864	0.0956	0.0571	----	----	----	0.0833	0.0321	0.0455	0.1039	0.0967	0.0788
			58403	C	T	506	545	631	879	529	996	483	384	539	880	417	642	283	225	395	515	652	663	431	465	882	693	710	0.0435	0.0514	0.0571	0.0375	0.034	0.0131	----	----	0.0408	0.0239	----	0.0265	----	----	----	0.0117	0.0307	0.0151	----	----	0.0261
			58422	T	A	475	538	619	861	504	1006	468	391	518	916	423	604	277	215	372	536	662	737	429	444	819	657	727	----	0.0353	0.0323	0.0256	0.0476	0.0209	----	----	0.029	0.0338	----	0.0447	----	----	----	0.0243	0.0181	0.0339	----	----	0.0195
			58466	G	A	509	595	688	1020	557	1114	532	387	550	1085	480	654	311	266	425	624	749	849	472	443	925	728	863	0.057	0.037	0.0436	0.0275	0.0377	0.0189	0.032	----	0.0291	0.0406	----	0.0428	----	----	----	0.0353	0.028	0.0283	----	----	0.0227
			58534	G	A	380	474	584	941	435	919	492	314	494	1000	462	505	280	259	410	572	671	757	444	409	801	620	773	----	----	0.0411	0.0298	----	0.0185	----	----	----	0.034	----	0.0376	----	----	----	0.021	0.0373	0.0238	----	----	0.0262
			58730	G	A	719	648	824	1260	704	1323	759	629	707	1226	640	836	333	276	477	720	980	974	526	682	1317	1003	1108	0.0097	0.0185	0.0061	0.0246	0.0128	0.0091	0.0211	0.0127	0.0099	0.0106	0.0219	0.0156	----	----	----	0.0208	0.0143	0.0185	0.0342	0.0205	0.0129
			59763	C	T	650	562	816	869	687	946	473	566	626	788	447	746	298	288	438	420	577	437	329	663	990	761	689	0.0738	0.0801	0.0502	0.038	0.0626	0.0455	----	0.0336	0.0351	0.047	----	0.0295	----	----	----	----	0.0191	----	----	0.0422	0.0263
			60077	C	A	581	556	702	1344	673	1198	573	573	775	1234	587	711	304	225	414	604	928	768	569	592	1026	867	1163	0.0947	0.0899	0.084	0.0573	0.104	0.0618	0.0855	0.075	0.08	0.0689	0.0835	0.0661	----	----	----	0.0844	0.0302	0.069	0.1336	0.0963	0.0575
			60573	G	A	702	606	768	1284	708	1216	673	774	744	1227	584	743	209	220	371	753	1060	872	614	535	1227	1069	1146	0.1154	0.1403	0.0859	0.053	0.1186	0.0469	0.0877	0.0672	0.082	0.0644	0.0856	0.0848	----	----	----	0.0823	0.0377	0.047	0.1189	0.0729	0.0579
			60889	G	T	755	675	808	914	709	1001	591	751	679	843	498	710	226	220	339	638	677	687	473	581	1160	876	856	0.0556	0.0533	0.052	0.0263	0.0494	0.02	0.0457	0.0253	0.0383	0.0463	----	0.0423	----	----	----	0.0549	0.0162	0.0247	----	0.043	0.0345
			61137	G	A	849	694	895	1033	827	1105	637	752	662	785	529	748	251	211	376	555	662	547	457	641	1082	915	935	0.0966	0.1124	0.0771	0.0581	0.1125	0.0561	0.0973	0.0878	0.0725	0.0726	0.1096	0.0816	----	----	----	0.0757	0.0287	0.0457	----	0.0858	0.0702
			61705	G	T	758	679	866	1212	755	1115	618	818	722	1023	589	708	262	216	356	692	922	691	548	595	1237	962	1068	0	0	0	0	0	0	0	0	0	0	0	0	----	----	----	0	0	0.013	0	0	0
			63100	C	T	800	717	1032	1344	805	1429	663	862	886	1296	713	839	312	283	459	700	1061	914	720	773	1685	1225	1227	0.105	0.1158	0.0591	0.0618	0.087	0.0616	0.0814	0.0615	0.0914	0.0772	0.0842	0.087	----	----	----	0.0914	0.0377	0.0514	0.1069	0.0841	0.0718
			63331	G	A	877	766	946	1404	827	1379	745	913	928	1450	743	888	309	265	436	738	1088	790	698	828	1598	1215	1269	0.1072	0.1423	0.0835	0.0591	0.1004	0.0718	0.0886	0.0734	0.1045	0.0793	0.0956	0.0631	----	----	----	0.0623	0.0404	0.0443	0.116	0.0737	0.0688
			63462	T	G	977	733	914	1204	836	1219	725	833	829	1173	613	879	248	219	407	602	974	648	562	822	1661	1167	1042	0.0143	0.0041	0.0044	0.0058	0.0084	0.0049	0.0014	0.0036	0.0036	0.0017	0.0049	0.0023	----	----	----	0.0017	0	0	0	0.0073	0.0048
			64275	C	T	1041	919	1198	1160	988	1185	701	822	886	934	651	1114	310	330	519	668	769	622	572	955	1707	1261	979	0.05	0.0522	0.0317	0.0284	0.0354	0.0245	0.0456	0.0268	0.0429	0.0375	0.0476	0.0413	----	----	0.079	0.0314	0.0169	0.037	0.0699	0.0461	0.024
			64487	C	T	1210	1029	1339	1346	1096	1342	813	1017	874	1032	640	1250	356	332	496	778	874	755	606	1028	1933	1359	1035	0.1099	0.0933	0.0777	0.0609	0.0748	0.0611	0.0763	0.0669	0.0732	0.1047	0.0922	0.0616	----	----	----	0.099	0.0435	0.0543	0.1287	0.071	0.0538
			65787	A	T	980	807	1086	1486	980	1353	801	865	953	1312	710	980	319	328	507	878	1035	949	684	758	1495	1190	1255	0.0418	0.0496	0.0295	0.0229	0.0347	0.0192	0.0499	0.0497	0.0294	0.0274	0.0451	0.0367	----	----	0.069	0.0342	0.0222	0.0348	0.0409	0.0303	0.0334
			65988	G	A	1081	793	1122	1199	932	1143	696	867	820	994	633	1007	300	313	483	601	796	601	457	771	1463	1073	1086	0.05	0.0429	0.0463	0.0183	0.0354	0.0131	0.0359	0.0334	0.028	0.0201	0.0253	0.0288	----	----	----	0.0499	0.0327	0.0366	----	0.0298	0.0226
			66906	G	A	807	719	818	1110	789	944	645	757	791	875	567	820	265	272	407	571	693	570	399	719	1310	1053	1014	0.0186	0.0223	0.0134	0.0135	0.0165	0.0053	0.0171	0.0145	0.0101	0.0137	0.0176	0.0171	----	----	----	0.0088	0.0014	0.0053	----	0.0125	0.0115
			66937	T	G	705	623	741	990	695	805	588	657	698	737	488	729	242	223	356	489	629	488	375	594	1157	902	901	0.1745	0.1557	0.1174	0.0869	0.1554	0.0944	0.1514	0.1202	0.1232	0.1058	----	0.1193	----	----	----	----	0.0636	----	----	0.1296	0.0882
			67028	G	A	834	696	901	1187	778	996	593	729	687	896	546	817	255	258	420	581	758	650	451	634	1221	950	1013	0.0875	0.1078	0.0577	0.0531	0.0823	0.0442	0.0742	0.0713	0.0801	0.0658	0.0769	0.0747	----	----	----	0.0947	0.0343	0.0631	----	0.0789	0.0516
			67257	G	A	937	802	1008	1360	892	1126	742	865	877	1052	615	917	314	306	448	702	890	723	578	769	1402	1160	1184	0.1238	0.0998	0.0813	0.0544	0.0818	0.048	0.0822	0.0682	0.0775	0.0817	0.1057	0.096	----	----	----	0.0712	0.0337	0.0705	0.1176	0.0845	0.0606
			69198	G	A	454	388	444	1001	448	884	417	418	505	981	454	474	289	285	463	553	786	724	418	487	687	658	697	----	----	----	0.031	----	0.0271	----	----	0.0337	0.0306	----	----	----	----	----	0.0181	0.0178	0.0373	----	----	0.0349
			70194	G	A	673	602	896	1151	785	1104	544	653	726	1034	610	807	307	315	487	555	780	717	534	638	820	677	801	0.104	0.1096	0.0848	0.0617	0.0573	0.0317	0.0699	0.0842	0.0813	0.0803	0.082	0.0682	----	----	----	0.0847	0.059	0.0656	0.0637	0.0987	0.061
			70416	C	G	525	556	794	955	642	999	501	607	537	889	503	670	309	258	370	567	610	722	465	537	758	592	757	0.0952	0.1061	0.0856	0.0597	0.067	0.044	0.0599	0.089	0.0745	0.0754	0.1034	0.0746	----	----	----	0.0705	0.041	0.0402	----	0.0857	0.0633
			70421	G	T	536	579	827	1000	655	1022	517	623	562	903	526	696	319	263	371	579	655	743	494	542	767	631	783	0.0989	0.1071	0.0822	0.056	0.0687	0.0431	0.06	0.0867	0.0676	0.0808	0.0989	0.0704	----	----	----	0.0708	0.0412	0.0404	----	0.0849	0.0626
			70995	T	G	285	312	579	709	418	763	287	485	406	755	385	500	370	295	530	285	403	355	303	481	366	248	398	----	----	0.1244	0.0762	----	0.1166	----	----	----	0.1073	----	0.136	----	----	0.2264	----	----	----	----	----	----
			71263	G	T	704	638	776	1362	740	1121	576	811	660	945	558	743	291	249	366	667	781	666	493	598	990	820	931	0.0838	0.0893	0.0735	0.047	0.0743	0.0393	0.0781	0.0863	0.0636	0.0751	0.0878	0.0565	----	----	----	0.0645	0.0397	0.0571	----	0.0652	0.0556
			71866	G	A	882	755	901	1483	919	1352	675	694	835	1466	688	862	306	275	426	758	1099	973	657	701	1359	1105	1190	0.0431	0.0358	0.0366	0.0297	0.0337	0.0155	0.0385	0.0389	0.0443	0.0286	0.0291	0.0267	----	----	----	0.0343	0.0136	0.0319	0.0472	0.0371	0.0309
			72093	T	C	1157	987	1243	1604	1061	1569	796	911	927	1324	757	1096	381	315	545	766	971	876	692	971	1788	1303	1357	0.0899	0.0983	0.0724	0.0411	0.0613	0.0523	0.0779	0.0889	0.0647	0.0514	0.0621	0.0794	----	----	0.1505	0.0366	0.0257	0.1073	0.0751	0.0731	0.0666
			72109	C	T	1292	1094	1390	1631	1211	1671	862	977	993	1369	815	1182	384	309	573	784	1050	875	693	1022	1933	1398	1380	0.0534	0.0448	0.0345	0.0221	0.0372	0.0209	0.0476	0.0491	0.0493	0.0234	0.0294	0.0389	----	----	0.0716	0.0166	0.0124	0.0343	0.0447	0.0313	0.0347
			72411	G	T	1124	852	1115	1182	977	1132	692	783	831	914	574	1014	309	285	470	595	774	689	454	794	1398	1125	983	0.0338	0.0481	0.0439	0.0338	0.0409	0.0239	0.0477	0.046	0.0493	0.0274	0.0401	0.0375	----	----	----	0.0269	0.0194	0.0581	----	0.0416	0.0322
			72794	A	C	1402	1085	1393	1140	1167	1274	799	974	895	878	616	1213	266	287	486	663	844	625	463	938	1811	1128	973	0	0	0.0014	0.0009	0	0.0024	0	0.001	0	0	0.0016	0	----	----	----	0.0196	0	0.0032	----	0	0
			73106	G	A	1079	921	1015	1234	1009	1150	753	921	856	993	646	1014	319	289	449	660	894	751	556	799	1569	1151	1062	0.1038	0.0923	0.066	0.0462	0.0892	0.0504	0.0863	0.0966	0.0678	0.0534	0.0635	0.071	----	----	----	0.0727	0.0313	0.0386	0.1133	0.0713	0.058
			73107	C	A	1089	924	1020	1231	1008	1155	753	928	863	1006	647	1010	320	287	450	665	900	752	557	806	1572	1154	1070	0.1047	0.092	0.0637	0.0431	0.0863	0.0511	0.0823	0.0938	0.0649	0.0527	0.0634	0.0673	----	----	----	0.0722	0.0322	0.0386	0.1077	0.0695	0.0566
			73145	G	A	1027	792	923	1119	942	1029	697	844	807	926	578	924	283	259	402	550	763	651	509	735	1378	1053	988	0.0555	0.0467	0.0325	0.017	0.0425	0.0272	0.0373	0.0379	0.0297	0.0108	0.0346	0.0379	----	----	----	0.0327	0.0288	0.0092	0.0314	0.0408	0.0269
			74637	G	A	932	684	883	982	861	995	603	871	729	776	596	769	304	276	415	587	720	578	398	736	1289	1007	867	0.0504	0.0439	0.0385	0.0367	0.0232	0.0281	0.0464	0.0448	0.0425	0.0193	0.0487	0.0585	----	----	----	0.0341	0.0208	0.0277	----	0.0326	0.0357
			74651	T	C	1037	717	922	1113	926	1086	647	951	792	883	676	815	307	281	414	580	823	552	440	820	1348	1063	940	0	0	0	0	0	0	0	0	0	0	0	0	----	----	----	0.0103	0	0	----	0	0
			75676	C	T	1197	896	1250	1239	1013	1253	777	1010	863	1055	727	1147	260	278	507	681	881	686	541	889	1696	1274	1090	0.0443	0.0636	0.0256	0.021	0.0444	0.016	0.036	0.0396	0.0498	0.0569	0.0289	0.0384	----	----	0.0888	0.0396	0.025	0.0321	0.0444	0.0326	0.0271
			78311	G	A	743	654	962	1224	826	1252	620	798	825	974	550	918	317	277	460	606	874	771	600	759	1137	898	989	0.0444	0.0566	0.0551	0.0359	0.0303	0.0208	0.0339	0.0376	0.0315	0.0246	0.0255	0.0468	----	----	----	0.0429	0.016	0.0324	0.0567	0.0316	0.0281
			79683	C	T	652	668	739	1260	661	1224	624	780	789	1048	701	784	257	257	398	693	1040	834	650	648	1060	1006	1251	0.1028	0.1467	0.0514	0.0683	0.115	0.0629	0.0897	0.0859	0.071	0.063	0.0742	0.0931	----	----	----	0.0635	0.0298	0.0564	0.1031	0.088	0.067
			79928	A	C	539	478	568	658	506	676	393	462	467	536	399	554	186	188	259	386	469	374	300	447	791	636	637	0.0148	----	0.0229	0.0167	0.0138	0.0133	----	----	----	0.0037	----	0.0072	----	----	----	----	----	----	----	----	0.0088
			79977	G	A	798	651	813	962	717	971	566	656	618	822	567	792	247	281	396	585	670	564	414	633	1059	870	879	0.094	0.106	0.0947	0.0593	0.0851	0.0608	0.0954	0.0808	0.0841	0.0766	0.0776	0.0682	----	----	----	0.0564	0.0448	0.0461	----	0.0758	0.0661
			80806	T	A	1066	887	1090	1440	1004	1274	802	941	870	1196	642	935	262	280	446	692	995	820	570	833	1480	1266	1190	0.0544	0.0609	0.0275	0.0368	0.0458	0.0275	0.0287	0.0414	0.0425	0.0385	0.0421	0.0417	----	----	----	0.0448	0.0211	0.0183	0.0632	0.0384	0.0304
			81507	T	G	708	500	682	853	633	786	497	512	563	673	407	608	179	159	260	477	532	395	356	595	869	713	763	0.0028	0.002	0.0029	0.0012	0.0079	0.0025	----	0.0117	0	0.0074	----	0.0016	----	----	----	----	0.0019	----	----	0.0034	0.0046
			82859	G	A	824	717	839	995	782	945	591	708	617	849	534	843	282	213	438	571	692	713	409	657	1195	879	893	0.0461	0.0614	0.0358	0.0241	0.0524	0.0286	0.0288	0.0367	0.0454	0.0342	0.0262	0.0451	----	----	----	0.0368	0.0202	0.0196	----	0.0472	0.0234
			83587	C	T	518	441	556	964	536	982	533	559	600	1022	527	562	322	304	404	584	756	723	516	526	897	700	954	0.0077	----	0.0234	0.0145	0.028	0.0143	0.0281	0.025	0.02	0.0166	0.0266	0.0409	----	----	----	0.0137	0.0106	0.0138	0.0252	0.0228	0.0145
			83623	C	T	566	466	604	1131	614	1109	575	614	657	1118	637	628	330	300	403	707	924	895	602	514	957	748	1094	0.0071	----	0.0215	0.0115	0.0228	0.0126	0.0278	0.0228	0.0167	0.0161	0.0235	0.0303	----	----	----	0.0113	0.0087	0.0112	0.0216	0.0233	0.0146
			83635	C	G	577	463	589	1155	614	1117	586	615	689	1162	667	648	336	293	440	714	955	947	610	540	981	762	1151	0.0069	----	0.0136	0.0095	0.0163	0.0072	0.0205	0.0146	0.0116	0.0146	0.018	0.0309	----	----	----	0.0098	0.0073	0.0095	0.0197	0.0222	0.0082
			83636	G	A	567	463	588	1157	611	1111	581	617	681	1157	664	649	336	289	435	711	950	931	616	541	973	757	1141	0.1217	----	0.1037	0.0467	0.0687	0.0459	0.0688	0.0713	0.0881	0.0622	0.0723	0.1032	----	----	----	0.0647	0.0547	0.0591	0.1266	0.085	0.0689
			83996	C	A	420	392	499	1067	451	955	470	429	555	1098	547	538	297	272	421	630	905	945	577	466	757	727	1028	----	----	----	0.0187	----	0.023	----	----	0.0577	0.0383	0.0293	0.0316	----	----	----	0.0222	0.0166	0.0212	0.0208	----	0.0251
			84251	C	A	497	463	547	958	536	863	478	614	614	829	502	595	252	223	376	526	749	752	501	521	772	783	928	----	----	0.1261	0.0595	0.1194	0.0591	----	0.1173	0.1075	0.0676	0.1574	0.1008	----	----	----	0.0932	0.0547	0.0718	0.1936	0.0979	0.0984
			84490	C	T	475	443	621	1102	566	1092	525	554	596	1065	492	623	307	260	457	570	762	718	568	518	840	671	1004	----	----	0.0628	0.0454	0.0707	0.033	0.0724	0.0668	0.0604	0.046	----	0.0546	----	----	----	0.0474	0.0289	0.071	0.0968	0.0656	0.0702
			85419	T	A	699	628	758	944	680	1009	523	669	673	783	545	718	323	325	501	458	610	526	430	718	1011	821	762	0.0572	0.0589	0.0343	0.0318	0.0559	0.0218	0.0478	0.0493	0.0505	0.0307	0.044	0.0501	----	----	0.0958	----	0.0361	0.0418	----	0.0585	0.0317
			87048	C	A	870	721	925	979	793	1148	681	689	714	1001	597	854	282	281	368	645	814	669	511	658	1185	832	1055	0.0379	0.0458	0.0476	0.0276	0.0214	0.034	0.0426	0.0363	0.0252	0.037	0.0335	0.0445	----	----	----	0.0403	0.0111	0.0269	0.0313	0.0334	0.0278
			87758	T	A	1153	913	1282	1296	1077	1405	878	1022	926	1185	721	1175	241	248	433	775	934	826	613	926	1728	1297	1200	0.0546	0.0493	0.0335	0.0247	0.0399	0.0199	0.0387	0.046	0.0464	0.0152	0.0527	0.0391	----	----	----	0.0335	0.0321	0.0303	0.0473	0.0356	0.0278
			87820	C	T	1271	911	1284	1210	1064	1299	870	959	895	1124	680	1134	295	255	456	700	909	781	562	952	1674	1343	1138	0.0488	0.0516	0.0319	0.0215	0.0451	0.0277	0.046	0.0344	0.0391	0.0249	0.0544	0.03	----	----	----	0.0329	0.0198	0.0192	0.0356	0.0525	0.0263
			89200	C	T	785	663	903	1299	787	1331	694	840	829	1100	668	890	280	279	419	768	929	813	570	724	1156	975	1199	0.0752	0.1071	0.0897	0.0585	0.0801	0.0624	0.0778	0.0881	0.0772	0.0591	0.1063	0.0562	----	----	----	0.0664	0.0269	0.0554	0.1105	0.0843	0.0554
			89417	T	C	785	470	695	991	662	920	485	650	654	741	416	559	234	205	329	483	628	488	446	595	867	738	765	0.0662	----	0.036	0.0323	0.0544	0.0315	----	0.0354	0.0275	0.0405	----	0.0322	----	----	----	----	0.0159	----	----	0.0269	0.0185
			89699	C	T	729	621	807	1386	778	1316	634	784	830	1299	650	807	283	281	395	743	947	898	650	708	969	822	1188	0.048	0.0467	0.0409	0.0202	0.0424	0.0205	0.0363	0.0446	0.047	0.0223	0.0308	0.0335	----	----	----	0.0458	0.0232	0.0178	0.0569	0.041	0.0372
			90717	C	T	1096	809	1007	1055	912	1184	661	908	802	955	603	919	324	281	451	643	768	641	480	739	1479	1122	1096	0.052	0.0705	0.0348	0.0227	0.0428	0.016	0.0378	0.0352	0.0511	0.0408	0.0299	0.0566	----	----	----	0.056	0.0117	0.0156	----	0.0392	0.0304
			91095	A	C	832	776	971	996	732	1108	644	769	715	945	597	911	299	325	425	602	714	570	452	731	1307	1008	984	0.0397	0.0503	0.033	0.0402	0.0423	0.0244	0.0357	0.039	0.042	0.0307	0.0419	0.0296	----	----	----	0.0432	0.0224	0.0333	----	0.0301	0.0298
			91144	G	A	924	814	1044	1018	807	1087	651	798	794	890	561	960	260	298	411	612	759	614	475	707	1402	1037	1018	0.0433	0.0455	0.045	0.0452	0.0335	0.0285	0.0323	0.0363	0.0277	0.0303	0.0392	0.0344	----	----	----	0.031	0.0026	0.0244	----	0.0467	0.0335
			93155	A	G	796	700	857	986	810	994	660	743	654	917	527	857	284	260	426	610	636	642	410	728	1143	909	959	0.0641	0.0757	0.049	0.0213	0.0654	0.0262	0.0591	0.0377	0.0382	0.0349	0.0721	0.0537	----	----	----	0.0295	0.0204	0.0343	----	0.0275	0.0332
			93674	G	A	994	773	1056	1060	926	1044	743	823	698	862	559	954	301	257	440	532	707	656	502	775	1312	1055	948	0.0614	0.0414	0.0445	0.0321	0.0432	0.0278	0.035	0.0413	0.0372	0.029	0.0358	0.0367	----	----	----	0.0301	0.0184	0.0473	0.0239	0.031	0.0259
			93860	G	A	626	540	813	895	646	1031	532	721	521	870	455	693	317	289	465	536	589	722	441	636	747	601	646	0.0575	0.0667	0.048	0.0391	0.0372	0.0291	0.0432	0.0472	0.0307	0.0356	----	0.0173	----	----	----	0.0317	0.0221	0.0249	----	0.0425	0.0295
			93926	C	T	467	390	631	732	473	753	408	525	408	648	336	526	250	219	381	375	419	492	302	512	533	478	458	----	----	0.0428	0.0109	----	0.0319	----	0.0286	----	0.0278	----	0.0266	----	----	----	----	----	----	----	0.0508	0.0394
			94352	C	T	719	661	860	1204	784	1228	665	789	732	1196	641	828	320	302	459	648	926	880	514	732	1069	917	1038	0.0612	0.0469	0.0442	0.0241	0.0332	0.0309	0.0451	0.0431	0.0505	0.0276	0.0546	0.0592	----	----	----	0.0355	0.0238	0.0432	0.0564	0.0205	0.0299
			94389	G	A	896	784	1011	1305	922	1397	746	928	852	1232	682	936	338	308	453	716	977	926	513	808	1241	1049	1125	0.0547	0.0459	0.0445	0.0391	0.0466	0.0344	0.0255	0.0356	0.0481	0.0422	0.0674	0.0246	----	----	----	0.0251	0.0205	0.0194	0.0409	0.0495	0.0306
			95285	C	T	454	355	467	776	489	784	370	386	475	793	421	501	242	258	367	447	633	479	445	427	739	650	738	----	----	----	0.0361	----	0.0306	----	----	----	0.0353	----	0.0379	----	----	----	----	0.0079	----	----	----	0.0271
			95319	T	G	450	415	537	918	564	1021	448	441	565	1025	514	572	264	285	413	594	776	665	557	496	817	717	909	----	----	0.1136	0.0741	0.1152	0.0979	----	----	0.1381	0.1122	0.1498	0.1346	----	----	----	0.1246	0.0541	0.0857	0.2154	----	0.0979
			95676	C	G	472	510	605	1186	584	1071	575	577	620	1138	605	618	301	304	434	619	905	948	502	537	919	849	998	----	0.0647	0.0876	0.0489	0.1027	0.0542	0.0904	0.0537	0.0645	0.0694	0.0628	0.0615	----	----	----	0.0711	0.0409	0.0475	0.0857	0.0801	0.0968
			95914	G	A	389	448	535	1308	492	1242	526	536	624	1401	630	639	351	276	454	740	1124	915	644	496	799	785	1171	----	----	0.0505	0.0168	----	0.0266	0.0475	0.0448	0.0256	0.0364	0.0508	0.0423	----	----	----	0.0473	0.0196	0.0339	0.0652	----	0.0438
			96050	C	T	355	350	463	1027	452	986	475	419	522	1037	509	490	279	271	371	559	785	720	559	473	682	634	921	----	----	----	0	----	0	----	----	0.0517	0	0	----	----	----	----	0	0	0	0	----	0
			97300	G	A	630	556	677	1128	641	1006	587	732	679	1054	543	693	288	253	411	571	893	833	532	581	1069	990	1027	0.0587	0.045	0.0414	0.0346	0.0328	0.0239	0.0392	0.0232	0.0412	0.0389	0.0405	0.0447	----	----	----	0.0455	0.0224	0.0324	0.047	0.0448	0.0243
			97536	C	T	618	538	653	1267	679	1047	592	677	653	1185	540	677	325	284	416	619	1015	905	645	533	989	883	1031	0.068	0.0688	0.0505	0.0245	0.0442	0.0191	0.0507	0.0325	0.0352	0.016	0.0352	0.0576	----	----	----	0.0275	0.0286	0.0221	0.0434	0.0413	0.0415
			97660	C	A	822	703	832	1265	826	1126	686	746	803	1166	625	825	359	326	454	622	1005	796	544	680	1408	1146	1104	0.0547	0.0498	0.0325	0.0458	0.0436	0.0293	0.0612	0.0282	0.0237	0.03	0.0432	0.0327	----	----	----	0.0225	0.0159	0.0327	0.0404	0.0368	0.0227
			98215	C	T	849	755	995	948	852	1152	643	837	646	924	532	905	312	268	364	631	757	588	414	694	1307	1038	866	0.053	0.0609	0.0533	0.0222	0.0505	0.0191	0.0358	0.0442	0.0542	0.0335	0.0489	0.0497	----	----	----	0.038	0.0304	0.0561	----	0.0591	0.0268
			98436	G	A	811	702	842	1096	844	1106	580	792	726	910	616	713	336	272	450	573	794	562	475	733	1304	1000	958	0.0654	0.057	0.0297	0.0347	0.0379	0.0425	0.0293	0.0379	0.0289	0.0429	0.0536	0.0505	----	----	----	0.0297	0.0126	0.0302	----	0.0409	0.0253
			98738	G	C	750	611	807	1192	771	1181	574	688	687	990	633	713	275	268	416	635	842	715	546	629	1060	889	1026	0.0493	0.0671	0.031	0.031	0.0428	0.0279	0.0488	0.0407	0.0466	0.0343	0.0379	0.0365	----	----	----	0.0299	0.0226	0.0322	0.0623	0.0397	0.0179
			99153	G	A	903	723	979	620	818	735	479	590	499	454	379	858	296	266	422	381	405	290	246	625	975	763	525	0.0443	0.0622	0.0429	0.0306	0.0562	0.0231	----	0.0424	----	----	----	0.0338	----	----	----	----	----	----	----	0.0608	0.0328
			100084	G	A	1070	817	1026	1004	913	1069	652	883	746	802	573	874	290	275	456	584	692	591	484	743	1301	1071	918	0.0449	0.033	0.0409	0.0279	0.0416	0.0271	0.0383	0.0294	0.0469	0.0374	0.0436	0.0378	----	----	----	0.0274	0.0145	0.0305	----	0.0458	0.0338
			100118	C	T	998	779	992	1002	929	1027	671	929	758	761	576	904	290	274	470	563	654	623	436	706	1335	1101	902	0.0501	0.0295	0.0474	0.021	0.042	0.0195	0.0417	0.0344	0.0422	0.0263	0.0556	0.0409	----	----	----	0.0302	0.0107	0.0257	----	0.0496	0.0352
			100210	G	A	1034	724	856	1378	881	1318	791	1005	867	1015	687	936	273	250	375	732	944	789	629	711	1341	1106	1153	0.0426	0.0622	0.0467	0.0283	0.025	0.041	0.0316	0.0398	0.0473	0.0365	0.0466	0.0374	----	----	----	0.0232	0.0212	0.033	0.0461	0.0394	0.0321
			100454	C	T	914	702	812	1425	865	1371	714	918	832	1197	666	812	290	282	459	705	1047	889	793	657	1210	1079	1191	0.0481	0.0456	0.0345	0.0239	0.0532	0.0336	0.0406	0.037	0.03	0.015	0.0345	0.0345	----	----	----	0.0383	0.0153	0.0337	0.0454	0.0548	0.0364
			101144	C	T	674	633	804	1007	668	986	591	806	591	853	497	697	276	259	359	519	756	651	486	649	925	764	945	0.0623	0.0474	0.0373	0.0248	0.0254	0.0294	0.0321	0.0459	0.0338	0.0223	----	0.0373	----	----	----	0.0482	0.0212	0.0323	----	0.0385	0.0432
			101917	C	T	903	820	974	1509	882	1499	793	948	1010	1269	769	1030	286	312	474	864	1143	919	742	797	1260	1245	1443	0.0354	0.0524	0.0411	0.0272	0.0385	0.0394	0.0315	0.0327	0.0297	0.0315	0.0533	0.0379	----	----	----	0.0405	0.0219	0.0239	0.0256	0.0263	0.0317
			102233	C	T	833	701	882	1337	864	1252	688	874	834	1061	700	785	295	305	494	658	964	719	659	796	1221	1224	1335	0.0588	0.0485	0.0329	0.0284	0.0359	0.0264	0.0407	0.0389	0.036	0.0217	0.0229	0.0408	----	----	----	0.0395	0.0239	0.0362	0.0577	0.0452	0.0164
			102866	T	C	761	703	916	1310	787	1281	656	867	762	1121	647	802	316	265	437	655	941	723	591	754	1149	1045	1325	0.0683	0.0441	0.0437	0.0221	0.0496	0.0328	0.0274	0.0369	0.0538	0.0223	0.0417	0.0449	----	----	----	0.0412	0.0308	0.0318	0.0541	0.0438	0.0305
			102918	G	A	802	681	898	1033	800	1071	621	736	704	849	553	836	288	282	464	528	749	581	430	719	1113	1008	1065	0.0474	0.0602	0.0401	0.0261	0.0387	0.0299	0.0709	0.0421	0.0341	0.0306	0.0344	0.0311	----	----	----	0.0265	0.032	0.0361	----	0.0417	0.0279
			103208	T	C	870	853	959	898	817	1023	610	805	699	738	528	890	288	287	473	603	630	561	418	658	1297	1010	872	0.0471	0.0574	0.0407	0.0423	0.0465	0.0469	0.0426	0.0335	0.0529	0.0501	0.0379	0.0382	----	----	----	0.0199	0.0333	0.057	----	0.0426	0.0278
			104374	G	A	974	893	1140	959	889	1099	715	803	773	822	527	976	352	267	472	551	571	587	424	815	1621	1085	955	0.0544	0.0448	0.0474	0.0355	0.0439	0.03	0.0601	0.0436	0.0388	0.0474	0.0626	0.042	----	----	----	0.0417	0.0158	0.0307	----	0.0344	0.0278
			105329	G	T	1252	947	1230	1249	972	1241	782	962	876	942	607	1018	333	314	550	694	862	796	565	771	1482	1332	1048	0.0535	0.0602	0.035	0.0224	0.037	0.0266	0.0358	0.0478	0.0228	0.0244	0.0461	0.0196	----	----	0.0873	0.0346	0.0232	0.0364	0.0425	0.035	0.0243
			105610	C	T	962	776	898	1571	796	1481	798	1040	853	1460	675	900	284	277	437	791	1121	917	756	825	1386	1065	1269	0.052	0.058	0.0379	0.0216	0.0352	0.0277	0.0326	0.025	0.0352	0.0301	0.0296	0.0578	----	----	----	0.0303	0.0277	0.0294	0.0542	0.0315	0.0209
			106376	A	C	901	822	982	1624	834	1431	835	917	885	1260	694	944	292	287	516	774	924	833	728	759	1375	1149	1288	0.0666	0.0462	0.0397	0.0339	0.0444	0.0182	0.0395	0.0458	0.0339	0.0222	0.0504	0.0265	----	----	0.0775	0.0388	0.0303	0.0264	0.0385	0.0422	0.0233
			106799	T	A	786	555	759	733	681	766	465	726	523	548	426	665	284	264	375	375	415	318	271	629	913	697	554	0.0585	0.036	0.0448	0.0177	0.0441	0.0144	----	0.0441	0.0459	0.0274	----	0.0436	----	----	----	----	----	----	----	0.0509	0.0219
			106875	C	T	581	473	645	714	583	744	340	563	512	560	377	520	333	261	430	286	413	250	250	587	645	488	436	0.0706	----	0.0171	0.0378	0.0446	0.0255	----	0.0302	0.043	0.0339	----	0.0346	----	----	----	----	----	----	----	0.0511	0.0326
			107133	G	T	598	519	692	1231	587	1179	530	630	640	1171	652	585	323	317	470	637	1001	764	690	539	835	731	964	0	0	0	0	0	0	0.0113	0	0	0	0	0	----	----	----	0	0	0	0	0	0
			108294	G	T	825	727	966	1145	770	1259	632	633	672	925	574	895	342	255	498	641	755	728	521	669	953	743	943	0.0667	0.0523	0.0507	0.0323	0.0403	0.0207	0.0459	0.0521	0.0387	0.0281	0.0436	0.0469	----	----	----	0.039	0.0212	0.0261	0.0518	0.0433	0.0315
			108717	G	T	792	761	1026	920	786	975	557	640	639	696	443	905	268	259	357	513	541	498	326	695	914	775	805	0.0758	0.0578	0.0507	0.0293	0.0382	0.0256	0.0503	0.0422	0.036	0.0675	----	0.0354	----	----	----	0.0585	0.0129	----	----	0.0302	0.0328
			109265	A	C	589	565	776	940	677	908	578	582	583	708	454	680	162	174	262	523	642	549	422	544	855	687	774	0.017	0.0071	0.0064	0.0106	0.0089	0.0132	0.0121	0.0086	0.0086	0.0071	----	0.0029	----	----	----	0.0057	0.0062	0.0073	----	0.0074	0.007
			114534	C	T	772	704	783	1158	754	1068	669	792	766	997	584	769	275	205	375	623	899	657	461	657	1065	1065	1071	0.0609	0.0597	0.06	0.0233	0.0438	0.0187	0.0493	0.0492	0.0496	0.0311	0.0308	0.0403	----	----	----	0.0353	0.0323	0.0472	----	0.0441	0.0347
			115182	A	C	580	437	535	768	606	577	325	489	451	442	316	508	159	116	229	335	469	420	271	452	637	597	619	0.0052	----	0.0187	0.0065	0.0083	0.0087	----	----	----	----	----	0.0079	----	----	----	----	----	----	----	----	0.0047
			117447	C	G	932	809	1060	1207	843	1234	729	831	765	1029	713	937	239	241	366	657	744	685	519	761	1469	1239	1112	0.0408	0.0803	0.05	0.0331	0.0214	0.017	0.0384	0.0193	0.0353	0.0272	0.0519	0.0342	----	----	----	0.0396	0.0255	0.0204	0.0289	0.0368	0.0211
			118146	G	T	1113	844	1136	1437	1050	1354	835	929	925	1124	670	1041	286	215	464	705	906	787	550	822	1565	1139	1106	0.0135	0.0036	0.0035	0.0042	0.0067	0.0081	0.0072	0.0086	0.0043	0.0062	0.0015	0.0048	----	----	----	0.0028	0.0011	0.0102	0.0164	0.0061	0.0038
			120231	G	A	1081	883	1130	1223	977	1388	760	870	902	1152	673	1081	299	245	467	704	944	811	559	744	1653	1256	1099	0.0472	0.0442	0.0345	0.0213	0.0266	0.0216	0.0382	0.0368	0.0288	0.0304	0.0327	0.0389	----	----	----	0.0327	0.0275	0.0345	0.0411	0.0403	0.0327
			121129	C	T	844	624	791	1241	782	1036	579	712	768	943	579	773	224	190	345	674	782	680	471	625	1199	1041	1008	0.0427	0.0785	0.0367	0.0218	0.0563	0.0154	0.0432	0.0407	0.0391	0.0127	0.0345	0.0362	----	----	----	0.0401	0.0141	0.0221	----	0.0496	0.03
			121440	G	A	754	566	670	1250	715	1076	574	646	687	1006	572	672	234	211	346	604	900	769	614	584	1101	995	1130	0.0398	0.0636	0.0522	0.0336	0.042	0.0288	0.0331	0.031	0.0582	0.0249	0.0507	0.0402	----	----	----	0.0464	0.0189	0.0286	0.0668	0.0719	0.0218
			127429	C	A	1044	787	1077	1807	898	1597	951	999	1034	1586	833	1040	312	294	455	813	1435	1140	679	1238	1886	1423	1337	0	0	0	0	0	0	0	0	0	0	0	0	----	----	----	0	0	0	0	0.0832	0
			127430	A	G	1009	770	1058	1793	872	1564	922	973	1014	1579	825	1017	310	294	448	808	1425	1139	667	1228	1846	1408	1323	0	0	0	0	0	0	0	0	0	0	0	0	----	----	----	0	0	0	0	0.0489	0.0011
			127468	C	A	992	757	1028	1694	912	1627	914	1027	976	1469	801	961	292	254	470	792	1487	1143	679	1228	1781	1425	1319	0	0	0	0	0	0	0	0	0	0	0	0	----	----	----	0	0	0	0	0.2793	0.0017
			127482	G	A	962	753	1034	1712	942	1708	927	1017	963	1527	798	993	296	272	469	773	1480	1127	695	1247	1820	1422	1375	0	0.0013	0	0	0	0	0	0	0	0	0	0	----	----	----	0	0	0	0	0.2799	0.0016
			127526	T	C	875	780	938	1695	944	1766	961	980	985	1522	783	971	286	295	465	854	1518	1205	828	1252	1665	1412	1497	0	0	0.0011	0	0	0	0	0.001	0	0	0	0	----	----	----	0	0	0	0	0.2788	0.0018
			127789	T	C	830	716	858	1629	881	1645	834	852	941	1686	787	915	312	330	499	849	1487	1340	801	853	1637	1370	1321	0	0	0	0	0	0	0	0	0.0021	0	0	0	----	----	----	0	0	0	0	0.0246	0.0012
			127841	T	G	968	754	938	1699	990	1604	913	975	989	1580	787	1006	300	303	498	869	1505	1237	735	961	1862	1429	1335	0.0103	0.0027	0.0011	0.0012	0.0051	0.0025	0.0033	0.0051	0.001	0.0006	0.0038	0.002	----	----	----	0	0.0007	0.0008	0.0027	0.0021	0.0016
			128699	G	C	760	574	766	1269	707	1346	628	744	750	1172	708	804	243	197	342	634	993	959	583	695	910	835	1091	0.0632	0.054	0.047	0.0331	0.0396	0.023	0.0557	0.0269	0.048	0.0392	0.041	0.0435	----	----	----	0.0521	0.0292	0.0386	0.0652	0.0331	0.0396
			128912	C	A	700	687	860	1455	829	1386	696	838	836	1142	705	803	280	228	402	672	1035	795	624	721	1192	948	1157	0.0671	0.0597	0.0314	0.0433	0.0434	0.0108	0.0532	0.043	0.0407	0.0447	0.0213	0.0349	----	----	----	0.0268	0.0145	0.0352	0.0529	0.0264	0.0361
			129460	C	T	1281	986	1298	1258	1247	1199	786	1044	906	947	661	1239	266	227	396	598	800	570	470	983	1913	1312	1098	0.05	0.0629	0.0424	0.0143	0.0361	0.025	0.042	0.0335	0.0298	0.0348	0.0439	0.0339	----	----	----	0.0334	0.025	0.0386	----	0.0336	0.0298
			131356	C	A	1250	914	1173	1208	1086	1264	806	1005	887	1001	620	1093	310	265	460	704	813	644	529	848	1744	1263	1109	0	0	0	0	0	0	0	0	0	0	0.0016	0	----	----	----	0	0	0	0.0113	0	0.0006
			133220	C	T	807	762	975	1356	851	1413	781	831	845	1174	680	969	252	217	391	677	1065	747	644	717	1360	1059	1125	0.0372	0.0604	0.04	0.0288	0.0376	0.0248	0.0448	0.0409	0.0249	0.0324	0.0515	0.0341	----	----	----	0.0325	0.0207	0.0147	0.0264	0.0391	0.0301
			134322	C	T	564	489	635	845	555	1020	512	598	565	832	465	614	257	229	357	543	676	493	408	508	840	641	795	0.0585	----	0.0409	0.026	0.0378	0.0137	0.0449	0.0552	0.0655	0.024	----	0.0391	----	----	----	0.0295	0.0178	----	----	0.0453	0.0286
			134614	G	A	1089	946	1102	1169	953	1318	796	1025	918	928	612	1094	345	279	504	699	898	703	447	832	1593	1180	1038	0.0064	0.0021	0.0082	0.0017	0.0115	0.0091	0.0038	0.0029	0.0044	0.0032	0.0114	0.0091	----	----	0.0357	0.0072	0	0.0014	----	0.0108	0.0038
			134748	G	A	989	752	1058	996	922	1102	700	782	721	779	511	953	246	253	373	511	645	549	386	709	1391	1052	870	0.0121	0.016	0.0113	0.0131	0.0098	0.0091	0.0214	0.0064	0.0222	0.0257	0.0235	0.0147	----	----	----	0.0078	0.014	0.0146	----	0.024	0.0058
			134851	G	A	977	830	1039	1132	967	1346	702	844	826	994	618	983	301	253	450	685	822	634	481	727	1421	1069	1034	0.0072	0.0108	0.0087	0.008	0.0072	0.0119	0.0142	0.0036	0.0121	0.007	0.0162	0.0153	----	----	----	0.0058	0.0073	0.0126	----	0.0096	0.0035
			136209	G	A	898	866	1028	1279	902	1354	766	888	882	1128	657	956	239	239	449	661	920	727	516	766	1260	1021	1051	0.0535	0.0612	0.0428	0.0453	0.0443	0.0214	0.0431	0.027	0.0397	0.0213	0.0457	0.0324	----	----	----	0.0363	0.0174	0.0234	0.0349	0.0352	0.0238
			137128	C	T	652	577	723	1441	677	1358	612	736	730	1211	646	719	233	243	369	686	995	878	647	610	996	896	1172	0.0813	0.0399	0.0332	0.034	0.0443	0.0236	0.031	0.0448	0.037	0.0239	0.0387	0.0209	----	----	----	0.0525	0.0261	0.0364	0.0433	0.0459	0.0351
			137404	C	A	549	487	709	1113	705	1135	530	707	655	932	536	686	259	253	377	534	698	656	483	587	743	611	813	0.0674	----	0.0395	0.0395	0.0298	0.03	0.0453	0.0354	0.0382	0.044	0.041	0.0277	----	----	----	0.0599	0.0186	0.0335	----	0.0409	0.0188
			139356	G	A	750	652	829	1341	784	1427	741	714	777	1387	642	824	279	238	376	703	1184	925	667	629	1172	959	1243	0.0533	0.0537	0.0326	0.0336	0.0459	0.0294	0.0472	0.0252	0.045	0.0288	0.0374	0.0376	----	----	----	0.0242	0.0177	0.0205	0.042	0.0334	0.035
			142692	C	T	767	668	803	1558	823	1470	795	909	856	1467	751	799	293	212	386	783	1237	1138	643	744	1365	1136	1225	0.0522	0.0494	0.0423	0.0257	0.0425	0.0313	0.0264	0.0396	0.0292	0.0361	0.0333	0.0313	----	----	----	0.0243	0.0202	0.0246	0.0638	0.047	0.0322
			142743	C	T	682	605	788	1417	806	1325	733	833	840	1263	688	732	278	205	349	668	1076	910	606	692	1215	995	1093	0.0528	0.0479	0.0482	0.0247	0.0447	0.0264	0.0191	0.0348	0.031	0.0206	0.0334	0.0301	----	----	----	0.0329	0.0223	0.0242	0.0396	0.0448	0.0305
			143851	C	T	744	675	831	1538	800	1482	723	953	804	1390	746	871	248	230	433	806	1353	965	700	698	1483	1174	1360	0.0349	0.0489	0.0397	0.028	0.05	0.0344	0.0221	0.0325	0.0609	0.041	0.0576	0.0379	----	----	----	0.0199	0.0163	0.0166	0.0543	0.033	0.0317
			144407	G	A	699	622	774	1441	643	1312	620	748	736	1085	614	804	229	242	394	739	986	795	613	636	1112	946	1137	0.0773	0.0884	0.0401	0.0125	0.0498	0.0221	0.0242	0.0455	0.0408	0.0304	0.0423	0.046	----	----	----	0.065	0.0183	0.0289	0.0571	0.0456	0.0288
			144801	C	T	583	504	567	1153	602	1158	602	655	622	1103	541	556	260	204	379	591	896	812	515	560	890	824	998	0.0583	0.0635	0.0511	0.0217	0.0631	0.0164	0.0515	0.0336	0.0643	0.0308	0.0407	0.0378	----	----	----	0.0406	0.0223	0.0234	0.0524	0.0393	0.0348
			146378	T	C	924	817	1017	1120	807	1102	725	835	709	762	560	970	286	203	358	617	810	726	405	747	1256	1056	820	0	0	0.001	0.0027	0	0.0045	0.0083	0.0012	0	0.0079	0.0018	0.0031	----	----	----	0.0097	0.0111	0.0083	----	0.0013	0
			149042	G	T	800	617	747	1330	853	1294	683	906	818	971	670	764	273	251	364	717	1065	869	659	733	1211	1117	1107	0.0512	0.0567	0.0321	0.0218	0.0387	0.0255	0.0454	0.0486	0.0526	0.0453	0.0254	0.038	----	----	----	0.0265	0.0263	0.0184	0.0607	0.0396	0.0355
			150746	G	A	1032	709	975	894	906	1036	647	828	746	810	542	922	228	182	410	543	648	649	395	725	1307	1035	818	0.0426	0.0494	0.0287	0.0089	0.0364	0.0212	0.0216	0.0229	0.0255	0.0457	0.0332	0.0228	----	----	----	0.0239	0.0062	0.0185	----	0.0207	0.023
			150819	A	T	1205	916	1151	1040	984	1111	684	938	810	895	596	1067	263	201	411	632	698	682	426	812	1496	1171	879	0.0556	0.0524	0.04	0.0154	0.0467	0.0315	0.0409	0.0394	0.0259	0.0615	0.0503	0.0384	----	----	----	0.0332	0.0143	0.044	----	0.0345	0.0307
			150901	C	T	1187	889	1194	958	955	1049	692	838	771	763	525	1021	261	209	416	529	623	497	349	761	1376	1033	818	0.0539	0.045	0.0318	0.0313	0.044	0.0305	0.0405	0.0263	0.0246	0.059	0.0362	0.0451	----	----	----	0.0265	0.0209	----	----	0.0381	0.0298
			152907	A	C	833	614	770	1065	690	1081	621	712	666	785	495	740	237	152	337	543	820	571	427	633	1149	943	1016	0.0024	0.013	0.0143	0.0075	0.0145	0.0046	0.0097	0.007	0.0105	0.0025	----	0.0014	----	----	----	0.0018	0.0037	0	----	0.0079	0.0009
			156126	C	T	587	631	826	1254	737	1272	653	587	687	1148	650	822	239	195	362	610	860	724	542	562	911	792	966	0.0818	0.0634	0.0278	0.0271	0.0475	0.0236	0.0322	0.046	0.0451	0.0444	0.0277	0.028	----	----	----	0.0459	0.0244	0.029	0.0424	0.0391	0.0231
			156877	C	T	595	567	669	1299	567	1164	569	671	662	994	579	716	267	213	411	666	944	813	591	679	1081	927	982	0.0588	0.0547	0.0463	0.0223	0.0494	0.0275	0.0475	0.0313	0.0287	0.0392	0.0415	0.0307	----	----	----	0.0195	0.0212	0.0357	0.044	0.056	0.0296
			159842	C	A	424	463	589	1247	525	1152	501	720	640	1002	572	519	258	207	382	587	926	766	621	541	640	652	1116	----	----	0	0	0	0	0	0	0	0	0	0	----	----	----	0.0102	0	0	0	0	0
			161354	G	A	326	304	468	739	377	699	341	280	406	694	337	417	255	196	339	386	529	545	306	381	405	391	543	----	----	----	0.0352	----	0.0258	----	----	----	0.0447	----	----	----	----	----	----	0.0397	0.044	----	----	----
			161866	T	G	540	538	814	971	627	1059	469	599	556	845	438	687	299	240	442	550	634	527	429	629	841	688	688	0	0	0	0	0	0.0264	----	0.0267	0	0.0331	----	0.0495	----	----	----	0	0	0	----	0.0541	0.0416
			162546	A	C	674	648	861	1357	781	1313	662	682	696	1082	628	756	241	227	371	716	997	873	568	618	1166	974	981	0.0059	0.0015	0.0012	0.0022	0.0013	0	0.0076	0.0117	0.0043	0.0037	0.0016	0.0013	----	----	----	0	0	0	0	0.0016	0
			164176	C	T	644	566	684	1211	667	1119	580	763	612	960	494	622	256	223	414	539	725	712	509	558	1069	860	840	0.0497	0.0459	0.0351	0.0339	0.042	0.0188	0.0259	0.0498	0.0425	0.0312	----	0.0386	----	----	----	0.0501	0.0303	0.0239	0.0629	0.0323	0.0355
			164819	G	A	853	747	873	1460	783	1359	777	846	801	1131	634	799	276	269	423	737	945	867	609	681	1149	1030	1126	0.0516	0.0683	0.0309	0.0192	0.0498	0.0294	0.0309	0.0319	0.0387	0.0371	0.0615	0.0313	----	----	----	0.0339	0.0265	0.0219	0.0525	0.0558	0.0261
			165172	G	C	994	817	1123	1567	981	1400	816	1203	885	1185	695	1100	255	233	371	834	1116	928	661	788	1414	1219	1326	0.0523	0.0416	0.0472	0.0153	0.0398	0.0307	0.0392	0.0333	0.035	0.027	0.0633	0.0191	----	----	----	0.024	0.0215	0.0269	0.0378	0.0305	0.0276
			165509	C	T	1051	728	1005	1583	849	1367	742	1061	762	1218	759	929	241	243	435	757	1156	893	657	773	1419	1250	1278	0.0457	0.0769	0.0527	0.0208	0.0342	0.0198	0.027	0.032	0.0604	0.0156	0.0395	0.0291	----	----	----	0.0238	0.0225	0.028	0.0487	0.0427	0.031
			165590	C	A	899	620	824	1495	831	1272	663	991	686	1065	663	843	221	202	320	651	1067	820	584	721	1196	1099	1248	0.0412	0.0694	0.0473	0.0234	0.0409	0.0291	0.0271	0.0313	0.0656	0.0169	0.0392	0.0427	----	----	----	0.0215	0.0309	0.0463	0.0616	0.0388	0.0293
			165639	C	T	974	702	868	1662	852	1440	738	1038	841	1172	733	912	242	217	337	688	1135	843	612	709	1372	1224	1404	0.0483	0.0627	0.0426	0.0253	0.0493	0.0319	0.0379	0.0366	0.0618	0.0247	0.0437	0.034	----	----	----	0.0363	0.0211	0.0415	0.0605	0.0339	0.0306
			167039	C	A	1209	953	1428	1211	968	1379	793	975	807	993	653	1183	311	255	440	716	862	777	572	810	1373	1134	1131	0.0513	0.0441	0.0399	0.0206	0.0258	0.0174	0.0404	0.0513	0.0434	0.0322	0.0291	0.0406	----	----	----	0.0126	0.0104	0.0167	0.0402	0.0556	0.0189
			167049	T	C	1086	879	1315	1074	886	1242	716	892	763	875	586	1108	280	241	407	655	761	711	506	761	1280	1023	1005	0.0525	0.0432	0.0388	0.0233	0.0203	0.0201	0.0405	0.0527	0.0472	0.032	0.0222	0.0343	----	----	----	0.0137	0.0079	0.0183	0.0474	0.0512	0.0164
			167247	A	T	535	424	746	773	546	818	456	664	519	589	421	560	256	210	381	412	536	380	327	556	642	505	575	0.0449	----	0.0536	0.0168	0.0476	0.0232	----	0.0377	0.0405	0.0272	----	0.0286	----	----	----	----	0.0224	----	----	0.054	0.0125
			167448	T	G	593	575	815	1108	646	1208	582	771	667	1090	625	660	263	215	447	512	873	698	559	601	815	669	1002	0	0	0	0.0126	0.0015	0	0.0017	0.0013	0	0	0	0.0121	----	----	----	0.0156	0	0.0029	0	0	0
			168580	G	T	841	702	846	1315	805	1242	705	831	801	1105	619	852	255	241	388	675	1017	861	557	668	1260	1047	1138	0.0559	0.0783	0.0414	0.0198	0.0236	0.0169	0.0794	0.0337	0.0262	0.0208	0.0501	0.0493	----	----	----	0.0341	0.0324	0.0279	0.0503	0.0434	0.0278
			170511	G	C	1197	966	1325	1337	1085	1348	777	978	939	1121	693	1091	272	255	432	720	897	767	518	939	1670	1292	1196	0.0543	0.0487	0.034	0.0187	0.035	0.02	0.0347	0.0378	0.0469	0.0196	0.0433	0.0403	----	----	----	0.0319	0.0223	0.0261	0.0541	0.0394	0.0293
			170839	C	T	813	630	955	1116	753	1010	631	736	694	883	519	787	287	206	386	629	776	614	431	646	1240	970	963	0.0467	0.0286	0.0366	0.0287	0.0518	0.0168	0.0428	0.0421	0.0476	0.0362	0.0308	0.0305	----	----	----	0.0509	0.0219	0.0114	----	0.0433	0.0274
			171380	G	A	868	672	859	1328	846	1213	635	940	739	1027	609	788	267	218	403	581	906	743	516	711	1164	924	979	0.0461	0.067	0.0489	0.0301	0.0414	0.0181	0.0268	0.0394	0.0474	0.0399	0.0394	0.047	----	----	----	0.0413	0.0188	0.0256	0.0581	0.0394	0.0215
			171767	T	A	601	485	711	1559	651	1154	508	755	755	1174	647	653	284	206	385	647	971	1038	666	612	852	825	1199	0.0449	----	0.0422	0.0237	0.0461	0.026	0.061	0.0464	0.0344	0.046	0.0495	0.0429	----	----	----	0.0402	0.0124	0.0212	0.0556	0.0376	0.0305
			172986	T	G	605	529	585	1613	644	1226	632	693	661	1311	622	636	231	174	325	838	1251	1042	724	540	1180	956	1333	0.0033	0.0038	0.0034	0.0031	0.0062	0.0016	0	0.0101	0.0076	0.0031	0.0016	0	----	----	----	0.0012	0.0016	0.001	0.0014	0.0019	0.0034
			173569	T	G	701	570	786	980	677	999	525	685	670	800	496	821	181	177	300	613	845	652	483	605	1101	924	973	0.0143	0.0018	0.0051	0.0082	0.0118	0.008	0.0038	0.0073	0.0104	0.005	----	0.0024	----	----	----	0.0082	0.0059	0.0046	----	0.0017	0.0045
			174188	G	C	1022	915	1193	1688	1013	1580	924	1022	972	1551	798	1096	290	243	391	869	1225	1100	747	900	1674	1297	1446	0.0391	0.0514	0.0461	0.0261	0.0434	0.0184	0.0498	0.0342	0.036	0.0316	0.0351	0.0502	----	----	----	0.0437	0.0212	0.0373	0.0442	0.0422	0.0251
			174959	G	A	1072	784	990	1241	944	1149	786	945	895	825	589	1146	273	245	401	597	926	723	439	813	1446	1162	1129	0.0504	0.0523	0.0455	0.0177	0.0191	0.0296	0.0471	0.0466	0.0782	0.0594	0.0543	0.0332	----	----	----	0.0553	0.0194	0.0346	----	0.0406	0.0284
			175814	G	T	1033	862	1190	1551	996	1598	824	947	1024	1341	716	1068	291	228	447	727	1056	908	603	866	1633	1314	1277	0.0387	0.0603	0.0252	0.0148	0.0442	0.0263	0.0279	0.0475	0.0488	0.0328	0.0489	0.0431	----	----	----	0.0344	0.0133	0.0198	0.0481	0.037	0.0337
			176750	C	T	827	697	848	981	796	1104	630	872	661	747	494	866	224	194	377	526	695	596	349	669	1051	925	889	0.0762	0.0732	0.0271	0.0245	0.044	0.0245	0.0603	0.0436	0.0514	0.0509	----	0.0358	----	----	----	0.0228	0.0259	0.0235	----	0.0493	0.039
			177330	C	T	773	572	859	976	717	900	465	658	591	771	467	724	169	157	296	534	628	537	396	559	943	782	794	0.0543	0.0647	0.0512	0.0338	0.0446	0.0433	----	0.0547	0.0474	0.0311	----	0.0387	----	----	----	0.0281	0.0287	0.0242	----	0.0572	0.0371
			178673	C	G	549	474	582	1010	577	1006	483	575	619	861	455	537	252	200	363	533	812	629	432	512	803	677	944	0.0692	----	0.0601	0.0386	0.0433	0.0487	----	0.033	0.0533	0.0441	----	0.0242	----	----	----	0.0394	0.0123	0.0302	----	0.0469	0.0299
			179640	G	A	763	658	1006	1278	869	1303	663	785	795	1007	643	957	207	217	352	678	851	745	539	730	1278	1015	1148	0.0642	0.0532	0.0547	0.0235	0.0345	0.0192	0.0513	0.0522	0.0352	0.0487	0.0295	0.0376	----	----	----	0.0236	0.0141	0.0362	0.0464	0.0329	0.0321
			179703	T	G	750	693	1074	1229	848	1368	670	771	854	1081	677	983	201	209	339	665	848	781	602	753	1307	1066	1126	0.06	0.0534	0.0475	0.0195	0.0366	0.0227	0.0612	0.0558	0.0328	0.0527	0.0443	0.0437	----	----	----	0.018	0.0177	0.0333	0.0581	0.0345	0.0352
			180024	C	G	879	694	963	1258	821	1191	695	898	849	890	549	955	221	197	379	565	816	629	479	711	1092	979	971	0.0489	0.0735	0.026	0.0374	0.0524	0.016	0.036	0.0401	0.0365	0.0348	0.0492	0.0492	----	----	----	0.0301	0.0196	0.027	----	0.0506	0.0476
			180944	C	T	227	187	434	596	382	732	179	317	377	476	278	355	211	177	294	186	266	224	228	403	262	221	264	----	----	----	0.0352	----	0.0232	----	----	----	----	----	----	----	----	----	----	----	----	----	----	----
			184189	C	G	678	561	669	795	637	754	430	547	600	575	399	721	207	187	369	401	480	333	284	621	947	796	625	0.0619	0.0677	0.0762	0.034	0.0675	0.0424	----	0.042	0.0617	0.0643	----	0.0277	----	----	----	----	----	----	----	0.0467	0.0264
			185856	G	T	615	419	611	1172	599	961	507	563	602	833	493	575	152	141	224	537	792	714	510	473	737	685	864	0.0033	----	0.0049	0.0017	0	0.0052	0.0039	0.0053	0.0033	0.006	----	0.0017	----	----	----	0.0074	0.0063	0.0154	0.002	----	0.0054
			187080	C	T	538	518	669	1705	570	1451	602	663	763	1471	648	618	271	223	337	836	1425	1328	937	542	919	894	1528	0.0576	0.0734	0.0673	0.0258	0.0754	0.0241	0.0432	0.0377	0.0485	0.0279	0.0324	0.0356	----	----	----	0.0467	0.0218	0.0354	0.0459	0.0498	0.0272
			187537	A	T	618	501	779	1048	637	1103	533	636	622	803	507	665	230	189	352	446	647	531	413	609	894	794	718	0.0728	0.0659	0.0347	0.0324	0.044	0.0317	0.0375	0.044	0.0514	0.0399	0.0355	0.0346	----	----	----	----	0.0294	0.0207	----	0.0378	0.0324
			188301	T	A	583	539	662	1459	625	1276	590	713	648	1134	584	673	249	223	362	719	1087	927	624	615	946	840	1156	0.0463	0.0445	0.0393	0.0363	0.0464	0.0298	0.0339	0.0365	0.0463	0.0423	0.0582	0.0579	----	----	----	0.0417	0.0212	0.0227	0.0401	0.0341	0.0317
			189976	A	C	540	564	655	1302	572	1180	586	581	656	1006	564	648	252	227	341	625	924	823	582	563	1004	908	1097	0.0074	0.0035	0.0031	0.0023	0.0035	0.0017	0.0068	0.0138	0.0061	0.002	0	0.0015	----	----	----	0	0.0011	0	0	0.0018	0.003
			190011	G	A	615	631	751	1463	697	1366	647	628	727	1157	632	714	287	250	406	680	1039	971	642	622	1163	1016	1179	0	0	0	0	0	0	0	0	0	0	0.0127	0	----	----	----	0	0	0	0	0	0
			190489	C	T	722	627	736	1425	684	1297	675	652	773	1162	637	760	296	207	423	661	963	922	504	656	1222	1019	1007	0	0	0	0	0	0	0.0015	0	0	0.012	0	0	----	----	----	0	0	0	0	0	0
			191094	T	C	397	361	522	1029	455	936	495	321	532	988	488	535	292	286	490	571	709	706	443	461	831	765	709	----	----	0	0	----	0	----	----	0	0	----	0	----	----	----	0.0123	0	0	----	----	0
			191974	T	C	614	599	704	1218	616	1103	581	704	736	963	547	701	263	209	384	672	884	869	510	601	977	794	1047	0.0733	0.0751	0.0511	0.023	0.0552	0.0281	0.0654	0.0526	0.0571	0.0353	0.0494	0.0471	----	----	----	0.0372	0.0271	0.0276	0.051	0.0449	0.0317
			193761	C	T	850	665	924	1047	795	1102	602	752	657	889	484	798	227	205	355	627	763	815	498	676	1088	885	950	0.0682	0.0752	0.0465	0.0267	0.0352	0.0363	0.0565	0.0598	0.0411	0.0529	----	0.0489	----	----	----	0.0351	0.0354	0.0245	----	0.0488	0.0478
			194197	A	AC	709	571	817	1041	734	1063	553	727	633	836	566	727	241	217	349	593	764	665	466	593	1013	873	926	0.0042	0.007	0.0037	0.0029	0.0041	0.0066	0.0108	0.0014	0.0032	0.0036	0.0053	0.0028	----	----	----	0.0067	0.0026	0	----	0.0034	0.0059
			194640	T	G	532	420	573	942	506	828	444	518	512	937	396	508	187	167	285	494	673	617	419	467	699	653	760	0.0113	----	0.0052	0	0.004	0	----	0	0.002	0	----	0.002	----	----	----	----	0	0	----	----	0.0014
			194924	G	A	905	745	902	1256	864	1177	617	795	701	1005	532	878	225	190	359	603	901	758	517	744	1241	990	996	0.0343	0.0376	0.0188	0.0143	0.0243	0.0119	0.0227	0.0189	0.02	0.0109	0.0338	0.0251	----	----	----	0.0299	0.0166	0.0158	0.0213	0.0242	0.021
			195378	G	T	845	656	953	971	798	940	558	691	653	791	471	854	206	145	331	522	654	531	359	661	1180	848	793	0.0284	0.0259	0.0178	0.0103	0.015	0.0149	0.0376	0.0232	0.0276	0.0228	----	0.0187	----	----	----	0.0153	0.0061	0.0301	----	0.0197	0.0178
			196678	A	T	771	607	807	921	720	885	557	633	595	779	432	711	206	199	326	493	606	436	380	568	1007	840	825	0.0298	0.0247	0.0285	0.0206	0.025	0.0169	0.0197	0.0269	0.0353	0.0218	----	0.0239	----	----	----	----	0.0132	----	----	0.0352	0.0159
			196745	A	C	758	672	853	1035	767	1066	596	654	673	911	494	783	207	184	308	589	807	615	531	627	1044	949	947	0.0237	0.0298	0.0223	0.0271	0.0287	0.03	0.0134	0.0275	0.0267	0.0143	----	0.0294	----	----	----	0.0272	0.0099	0.013	0.0301	0.0207	0.0115
			203930	A	G	711	734	901	1115	796	1234	673	788	742	1022	601	874	246	232	375	635	874	602	419	697	1425	980	1033	0.0464	0.0654	0.0555	0.0323	0.044	0.0138	0.0327	0.0203	0.0391	0.0509	0.0466	0.0389	----	----	----	0.0362	0.0149	0.0199	----	0.0488	0.0267
			208493	G	GC	591	513	713	874	648	874	460	569	578	862	398	638	262	203	351	424	522	544	353	567	1012	777	734	0	0	0.0014	0.0034	0	0	----	0	0.0017	0.0023	----	0.0016	----	----	----	----	0.0057	0.0147	----	0	0.002
			209037	C	A	572	611	734	956	656	1001	562	750	662	1041	566	818	231	235	317	639	717	634	473	619	1040	945	823	0.0699	0.0786	0.03	0.0188	0.0366	0.032	0.0569	0.032	0.0589	0.0403	0.0565	0.0306	----	----	----	0.0501	0.0321	0.0347	----	0.0549	0.0365
			210143	G	A	484	476	587	660	552	795	485	408	434	678	343	579	196	129	322	522	607	471	317	475	853	691	744	----	----	0.0307	0.0242	0.0489	0.0252	----	----	----	0.0398	----	0.0415	----	----	----	0.0287	0.0297	----	----	----	0.0492
			211433	G	A	733	731	938	1289	863	1348	770	726	876	1102	711	907	264	229	385	635	921	698	645	798	1313	1109	1196	0.0887	0.0575	0.0405	0.0147	0.0406	0.0289	0.0545	0.0455	0.0422	0.0354	0.038	0.0243	----	----	----	0.0157	0.0282	0.0344	0.0605	0.0426	0.0457
			211683	G	A	1048	975	1191	1604	1041	1635	929	891	952	1493	833	1111	301	249	408	861	1050	1059	806	945	1557	1309	1416	0.0735	0.0574	0.0277	0.0125	0.048	0.0196	0.0452	0.046	0.0431	0.0308	0.0324	0.045	----	----	----	0.0372	0.019	0.034	0.0533	0.0349	0.0347
			212324	G	A	748	750	949	1568	844	1668	866	746	994	1574	786	954	331	299	507	793	1172	1171	738	798	1403	1253	1227	0.0588	0.0467	0.0411	0.0344	0.0557	0.0156	0.0346	0.0362	0.0322	0.0407	0.0178	0.0388	----	----	0.1026	0.0277	0.0119	0.0188	0.0352	0.0388	0.0278
			212829	T	C	405	445	613	1066	443	1051	518	494	615	1211	633	582	279	235	401	692	875	991	709	522	990	777	1022	----	----	0.0506	0.0413	----	0.0295	0.0386	----	0.0553	0.0446	0.0616	0.0601	----	----	----	0.0361	0.0229	0.0303	0.0437	0.0575	0.0384
			216645	G	A	658	482	633	755	576	808	452	571	503	489	366	637	245	209	325	403	580	371	278	513	905	716	624	0.0729	----	0.0316	0.0199	0.0521	0.0285	----	0.042	0.0517	----	----	0.0487	----	----	----	----	0.0328	----	----	0.0273	0.0354
			217835	A	G	706	587	842	815	753	980	499	572	621	781	464	775	252	179	366	476	593	543	321	629	937	725	754	0.0652	0.0801	0.0463	0.0282	0.0438	0.0286	----	0.0699	0.0435	0.0359	----	0.0568	----	----	----	----	0.0084	0.0571	----	0.0604	0.0374
			221258	G	A	655	626	807	1109	692	1222	661	789	747	1102	611	818	254	240	427	615	829	819	536	734	1414	1111	1019	0.0733	0.0639	0.0669	0.0478	0.0491	0.0139	0.059	0.0418	0.0616	0.0309	0.0458	0.0611	----	----	----	0.0309	0.0241	0.033	0.0746	0.0409	0.0354
			221804	C	T	792	670	847	1715	852	1587	888	935	949	1612	789	947	333	298	448	894	1456	1191	928	865	1751	1413	1492	0.0505	0.0716	0.0413	0.0216	0.0528	0.0334	0.0495	0.0342	0.0464	0.044	0.0393	0.0602	----	----	----	0.028	0.0199	0.0294	0.0377	0.0428	0.0343
			222090	G	A	700	614	659	1545	769	1353	781	855	804	1292	649	737	273	207	408	789	1251	1064	766	716	1337	1170	1244	0.0443	0.0733	0.0349	0.0259	0.0325	0.0207	0.0487	0.0327	0.0473	0.0387	0.0416	0.0611	----	----	----	0.0406	0.0264	0.016	0.0522	0.0349	0.0262
			222091	G	A	704	613	662	1544	766	1347	780	845	801	1295	648	722	270	206	403	786	1248	1061	771	708	1333	1163	1231	0.0455	0.075	0.0332	0.0246	0.0313	0.0178	0.05	0.0308	0.0462	0.0386	0.0386	0.0568	----	----	----	0.042	0.0272	0.0141	0.0519	0.0325	0.0263
			223231	G	A	369	479	540	1343	441	1283	500	610	618	1199	627	560	223	202	332	701	1026	1071	768	485	790	718	1130	----	----	0.037	0.0261	----	0.021	0.046	0.0459	0.0728	0.035	0.0447	0.0482	----	----	----	0.0456	0.0175	0.0495	0.0755	----	0.0342
			223690	C	T	518	498	670	893	536	880	433	456	503	683	499	614	234	192	324	545	684	644	394	443	898	718	719	0.029	----	0.0403	0.0179	0.0392	0.0216	----	----	0.0219	0.0293	----	0.0521	----	----	----	0.022	0.0161	0.0326	----	----	0.0245
			225262	C	T	655	593	691	1281	704	1192	659	775	759	1166	604	760	239	202	293	691	1148	856	633	662	1154	952	1236	0.0565	0.0658	0.0405	0.0351	0.0554	0.0227	0.0379	0.0323	0.0567	0.0437	0.0596	0.0355	----	----	----	0.0434	0.0166	0.0374	0.0363	0.0408	0.0217
			225543	C	T	645	524	704	1092	650	1211	608	658	697	952	566	688	194	171	281	591	968	826	472	631	1086	910	1015	0.076	0.0401	0.044	0.0348	0.0462	0.0264	0.0378	0.035	0.043	0.0294	0.0424	0.0262	----	----	----	0.0338	0.0227	0.0484	----	0.0475	0.035
			226642	G	A	726	667	766	1259	769	1390	652	816	822	1151	702	874	247	205	385	734	1067	934	651	684	1405	1176	1198	0.0496	0.054	0.0379	0.0381	0.0585	0.0187	0.0383	0.0478	0.0414	0.0539	0.0271	0.0378	----	----	----	0.0327	0.0159	0.0385	0.0538	0.0424	0.0256
			227000	C	A	593	609	764	923	740	1120	570	692	640	863	515	768	245	197	347	547	697	623	384	677	985	819	891	0.0573	0.0542	0.0419	0.0325	0.05	0.0241	0.0316	0.0405	0.0281	0.0324	0.0388	0.0404	----	----	----	0.0183	0.0301	0.0433	----	0.0458	0.0234
			227739	G	A	624	636	808	1112	712	1226	614	778	688	1036	609	800	245	200	386	721	866	752	570	611	1040	902	1087	0.0497	0.0519	0.052	0.0225	0.0506	0.0171	0.0456	0.0437	0.0494	0.0463	0.0345	0.04	----	----	----	0.0388	0.015	0.0439	0.0579	0.0491	0.024
			229103	T	G	913	732	908	1171	922	1290	739	825	964	1146	703	936	291	248	480	656	1023	842	598	821	1353	1017	1099	0.0153	0.0055	0.0143	0.0051	0.0087	0.0031	0.0108	0.0061	0.0073	0.0035	0.0028	0.0107	----	----	----	0.0015	0.001	0.0012	0.005	0.0073	0.0022
			229138	G	A	937	739	908	1143	943	1174	693	796	914	1031	634	920	290	227	442	630	922	728	566	793	1356	1018	982	0.0171	0.0095	0.0198	0.0061	0.0074	0.0043	0.013	0.005	0.0098	0.0039	0.0032	0.0152	----	----	----	0.0016	0.0011	0.0027	0.0071	0.0101	0.0029
			229166	G	A	937	725	997	1116	974	1188	724	856	878	947	581	962	282	191	425	640	961	704	551	786	1309	1053	1009	0.0171	0.0097	0.0171	0.0063	0.0062	0.0042	0.011	0.0058	0.0103	0.0042	0.0034	0.0146	----	----	----	0.0016	0.001	0.0028	0.0073	0.0102	0.0031
			229266	G	A	893	725	1052	1046	872	1168	689	824	718	828	575	992	286	210	404	678	831	638	496	775	1366	1078	960	0.0426	0.0483	0.0342	0.0191	0.0585	0.0377	0.0363	0.051	0.0446	0.0519	0.033	0.0534	----	----	----	0.0428	0.0229	0.0282	----	0.0297	0.0183
			230761	A	T	676	503	680	828	615	853	475	503	513	867	485	591	162	172	329	576	642	730	502	458	1073	800	876	0.0814	0.0656	0.0779	0.0435	0.0569	0.027	----	0.0338	0.0604	0.0381	----	0.066	----	----	----	0.0451	0.0187	0.0274	0.0299	----	0.0429
			231143	G	A	798	681	801	1165	751	1113	697	709	771	1027	605	783	276	223	366	606	851	740	566	708	1436	1041	990	0.0576	0.0675	0.0474	0.024	0.0546	0.0207	0.0402	0.0353	0.0519	0.0536	0.0595	0.0345	----	----	----	0.0314	0.0141	0.0203	0.0707	0.0424	0.0348
			231317	T	A	921	798	1035	1291	906	1325	784	772	835	1271	798	1000	324	267	436	799	993	946	706	845	1697	1189	1201	0.0597	0.0576	0.0396	0.0194	0.0386	0.0219	0.0395	0.0376	0.0383	0.0346	0.0363	0.038	----	----	----	0.0288	0.0161	0.0159	0.0312	0.032	0.0336
			231329	C	T	940	780	1036	1259	915	1317	786	777	830	1231	772	970	296	259	422	765	1008	912	677	817	1667	1186	1214	0.0543	0.0667	0.0367	0.0199	0.0383	0.0197	0.0382	0.0347	0.0373	0.0341	0.035	0.0381	----	----	----	0.0288	0.0159	0.0121	0.0266	0.0367	0.0336
			231819	A	G	755	623	814	1039	764	1061	582	671	713	1028	562	809	268	208	417	574	841	664	487	683	1339	1118	975	0.0689	0.069	0.0405	0.0337	0.0458	0.0396	0.043	0.0328	0.0477	0.0379	0.0694	0.0606	----	----	----	0.0244	0.0178	0.0452	----	0.0395	0.0336
			232050	T	A	583	567	662	810	541	860	453	533	514	819	429	632	240	205	378	483	524	546	364	509	1077	855	754	0.06	0.0794	0.0498	0.0247	0.0573	0.036	----	0.0469	0.0623	0.0427	----	0.0554	----	----	----	----	0.0305	0.0458	----	0.0373	0.0269
			233741	G	C	386	453	619	946	444	1091	511	499	470	905	513	611	263	195	387	551	659	693	551	508	704	648	810	----	----	0.0582	0.0391	----	0.0275	0.0509	----	----	0.0442	0.0487	0.0409	----	----	----	0.0472	0.0349	0.0534	0.0472	0.0531	0.0327
			234094	G	A	675	582	687	874	626	991	516	662	609	785	482	606	202	183	339	558	749	557	412	555	978	851	926	0.0681	0.0481	0.032	0.0389	0.0479	0.0353	0.0601	0.0529	0.0394	0.0471	----	0.0479	----	----	----	0.0591	0.0467	0.0287	----	0.0396	0.0501
			235324	A	G	735	607	802	1047	797	1166	642	691	669	969	481	740	241	204	393	730	774	728	492	642	1287	976	1014	0.0939	0.0758	0.0362	0.0487	0.0364	0.036	0.0296	0.0405	0.0389	0.0444	----	0.0392	----	----	----	0.0534	0.0258	0.0288	----	0.0576	0.0249
			236060	C	T	803	605	806	938	773	1054	643	776	665	796	521	738	237	171	312	583	622	547	383	626	1181	928	967	0.056	0.0579	0.0347	0.0426	0.0647	0.0266	0.0482	0.0322	0.0451	0.0452	0.0499	0.0542	----	----	----	0.0343	0.0354	0.0201	----	0.0479	0.033
			236576	T	G	423	407	443	630	469	710	408	448	400	553	365	486	128	115	216	364	484	403	297	384	703	649	601	----	----	----	0.027	----	0.0268	----	----	----	0.0145	----	----	----	----	----	----	----	----	----	----	0.0185
			237289	G	A	288	316	454	771	380	761	371	357	384	774	385	367	193	173	319	463	631	584	342	321	579	469	672	----	----	----	0.035	----	0.0237	----	----	----	0.0465	----	----	----	----	----	----	0.0444	0.0291	----	----	0.0225
			239377	C	T	683	644	855	1014	685	1067	615	651	709	920	564	800	219	150	316	604	764	638	421	644	1149	925	1038	0.0688	0.0652	0.0468	0.0335	0.0613	0.03	0.0488	0.0492	0.048	0.0446	0.0514	0.0462	----	----	----	0.0563	0.0079	0.0392	----	0.0264	0.0252
			239872	A	C	308	341	494	581	320	667	352	380	351	696	322	415	191	194	335	417	547	480	396	412	561	486	651	----	----	----	0.0138	----	0.012	----	----	----	0.0072	----	----	----	----	----	----	0.0055	----	----	----	0.0071
			240462	C	A	541	526	838	877	551	1084	611	625	647	972	519	785	305	183	393	618	794	737	505	645	1140	1038	1089	0.0647	0.0779	0.043	0.0319	0.0635	0.0304	0.0671	0.0272	0.0572	0.0401	0.0308	0.065	----	----	----	0.0437	0.0378	0.0529	0.0535	0.0775	0.0298
			240866	G	A	382	373	504	932	400	877	478	467	462	1036	464	531	276	203	353	570	767	809	486	408	904	725	865	----	----	0.0615	0.0429	----	0.0205	----	----	----	0.0425	----	0.0546	----	----	----	0.0246	0.0209	0.0321	----	----	0.0431
			240958	G	A	361	335	442	977	366	855	432	429	505	1044	479	509	274	199	379	553	806	892	487	426	900	754	809	----	----	----	0.0276	----	0.0351	----	----	0.0337	0.0354	----	0.0295	----	----	----	0.0325	0.0161	0.0157	----	----	0.0511
			241619	A	G	497	498	690	958	540	1014	618	559	685	1106	510	717	234	214	394	602	914	792	528	548	1345	1006	955	----	----	0.0536	0.0251	0.0537	0.0375	0.0583	0.0555	0.0496	0.0271	0.0549	0.0418	----	----	----	0.0233	0.0164	0.0316	0.0701	0.0529	0.0312
			243291	T	C	852	701	880	840	744	909	614	769	651	852	531	778	236	221	322	524	552	512	352	722	1442	1139	794	0.0646	0.0685	0.0489	0.0417	0.0538	0.033	0.0814	0.052	0.0599	0.0552	0.0847	0.0398	----	----	----	0.0553	0.0344	0.0469	----	0.0429	0.0381
			247632	G	A	527	423	631	805	571	752	404	507	479	645	392	579	234	213	300	398	521	463	338	485	716	537	648	0.074	----	0.065	0.0236	0.0578	0.0505	----	0.0611	----	0.0636	----	0.0432	----	----	----	----	0.0269	----	----	----	0.0461
			251174	G	T	509	297	397	951	564	538	287	378	315	518	296	330	112	87	168	311	515	401	309	406	623	501	595	0	----	----	0.0011	0	0.0037	----	----	----	0	----	----	----	----	----	----	0.0019	----	----	----	0.0096
			251182	G	T	511	280	366	901	506	511	253	365	300	482	288	330	116	85	167	305	473	379	311	359	596	483	557	0.0059	----	----	0	0	0.002	----	----	----	----	----	----	----	----	----	----	----	----	----	----	0.0101
			253518	C	T	466	416	749	850	559	828	404	468	566	705	408	607	241	215	368	434	499	358	319	561	532	520	558	----	----	0.0547	0.0353	0.0555	0.0217	----	----	0.0353	0.034	----	0.0461	----	----	----	----	----	----	----	0.0392	0.0226
			254139	C	G	431	415	609	839	524	890	459	509	492	781	444	591	265	185	317	495	688	679	343	547	579	580	764	----	----	0.0542	0.0358	0.0592	0.0315	----	0.0334	----	0.0435	----	0.0575	----	----	----	----	0.0407	0.0486	----	0.0494	0.0518
			254655	C	A	457	477	519	1154	539	923	516	672	572	1017	521	554	238	222	354	571	856	744	475	588	699	737	892	----	----	0	0	0	0	0	0	0.0105	0	0	0	----	----	----	0	0	0	----	0.0017	0
			255318	G	A	517	510	618	1341	526	1055	544	621	615	993	546	636	228	182	287	620	917	834	565	463	787	676	1015	0.0696	0.0529	0.0599	0.044	0.0646	0.0246	0.0331	0.0274	0.0439	0.0312	0.0549	0.0519	----	----	----	0.0274	0.0131	0.0336	0.046	----	0.0381
			256001	G	A	772	615	782	1115	724	963	531	769	625	757	519	675	200	177	330	557	684	595	433	582	949	892	977	0.0648	0.0764	0.0384	0.0359	0.0787	0.0384	0.0603	0.0676	0.0528	0.0304	0.0751	0.0459	----	----	----	0.0269	0.0395	0.0252	----	0.0412	0.0295
			256423	T	C	956	643	836	861	752	788	565	756	634	682	419	793	192	156	323	385	494	432	293	657	1032	921	722	0.0492	0.0855	0.055	0.0372	0.0691	0.0279	0.085	0.0622	0.0615	0.0323	----	0.0794	----	----	----	----	----	----	----	0.0244	0.0359
			257155	G	A	426	357	490	699	493	710	323	268	413	620	348	415	216	215	361	411	463	472	318	493	620	563	617	----	----	----	0.0415	----	0	----	----	----	0	----	----	----	----	----	----	----	----	----	----	0
			257405	T	C	504	381	588	565	489	585	352	267	492	450	288	538	238	251	375	271	277	240	168	512	592	544	372	0.0099	----	0.0391	0.0053	----	0.0103	----	----	----	----	----	0.0149	----	----	----	----	----	----	----	0.0254	0.0135
			257488	G	T	529	440	699	592	547	589	412	341	460	454	324	625	225	213	335	397	324	344	224	517	658	623	447	0.0132	----	0.0415	0.0135	0.0238	0.0187	----	----	----	----	----	0.0224	----	----	----	----	----	----	----	0.0387	0.0182
			257729	G	A	1062	742	1102	976	889	1041	657	765	694	835	488	915	228	221	346	527	618	504	385	688	1314	1053	842	0.0047	0.0216	0.0109	0.0031	0.0079	0.0154	0.0107	0.0039	0.0187	0.018	----	0.0186	----	----	----	0.0095	0.0049	0.0099	----	0.0116	0.0046
			260651	C	T	789	637	704	1194	697	1073	533	705	726	1083	591	681	266	221	341	643	888	766	588	573	1032	923	1043	0.0279	0.022	0.0199	0.0075	0.0273	0.0065	0.0131	0.0099	0.0165	0.0139	0.0135	0.0147	----	----	----	0.0156	0.0079	0.0104	0.0187	0.014	0.0145
			260690	A	T	852	655	763	1179	747	1042	603	745	729	982	592	696	265	212	369	604	842	615	520	648	1137	993	1028	0.0176	0.0168	0.0131	0.0051	0.0187	0.0058	0.0083	0.0067	0.0165	0.0122	0.0135	0.0086	----	----	----	0.0099	0.0059	0.0065	0.0096	0.0108	0.007
			260786	G	A	1015	725	921	1239	870	1152	703	897	805	967	560	858	219	192	392	662	904	608	474	749	1374	1192	1052	0.0207	0.029	0.0217	0.0129	0.0253	0.0165	0.0185	0.0201	0.0211	0.0186	0.0518	0.0186	----	----	----	0.0106	0.0155	0.0099	----	0.0214	0.0109
			260926	T	G	914	783	952	1292	860	1163	646	763	691	968	590	806	243	240	356	681	784	665	497	709	1188	1045	1008	0.0799	0.0613	0.041	0.0364	0.043	0.0378	0.0526	0.0406	0.0507	0.0403	0.0475	0.0434	----	----	----	0.0323	0.0344	0.0331	----	0.0465	0.0303
			260958	T	A	936	781	943	1297	835	1218	686	792	709	992	591	831	228	229	361	665	827	712	549	691	1187	1049	1012	0.0385	0.0333	0.0212	0.0254	0.0216	0.0172	0.0219	0.0227	0.0141	0.0192	0.0288	0.0168	----	----	----	0.0226	0.0181	0.0225	0.0182	0.0188	0.0118
			261890	T	C	937	692	964	886	752	951	655	706	688	795	468	835	238	193	383	533	696	589	379	686	1259	957	772	0.0768	0.0954	0.0633	0.0451	0.0519	0.0505	0.0626	0.0595	0.0799	0.0767	----	0.0575	----	----	----	0.0675	0.0474	0.0815	----	0.0437	0.0318
			262365	C	A	775	643	873	1052	727	1050	569	710	711	998	533	704	229	214	397	619	750	724	496	689	1218	955	890	0.0581	0.0575	0.0412	0.0304	0.0426	0.0229	0.051	0.0479	0.0478	0.024	0.0525	0.0568	----	----	----	0.042	0.0307	0.0221	----	0.0435	0.0296
			262600	C	T	741	584	783	880	652	871	518	602	549	773	459	655	227	221	377	453	627	510	381	620	1083	834	642	0.0351	0.0291	0.0153	0.0136	0.023	0.0184	0.0174	0.0415	0.0237	0.0272	----	0.0366	----	----	----	----	0.0096	0.0176	----	0.0242	0.0139
			263518	G	T	809	637	879	853	753	970	564	727	663	673	426	793	245	208	356	472	619	482	313	637	1037	850	730	0.0247	0.0408	0.0182	0.0199	0.0305	0.0093	0.0213	0.0151	0.0196	0.0253	----	0.0252	----	----	----	----	0.0178	----	----	0.0235	0.0154
			264973	G	A	473	469	561	1055	526	948	445	573	639	900	531	626	233	214	329	589	830	874	532	512	739	677	975	----	----	0.0214	0.0256	0.0323	0.0127	----	0.0157	0.0313	0.0278	0.0301	0.0256	----	----	----	0.0204	0.0241	0.0114	0.0414	0.0215	0.0149
			265803	A	G	368	308	513	684	376	707	359	381	390	643	408	431	170	158	236	409	533	504	376	317	578	503	639	----	----	0.0175	0.019	----	0.0127	----	----	----	0.014	----	----	----	----	----	----	0.0263	0.0179	----	----	0.0173
			265809	T	G	372	324	535	723	393	740	380	410	408	684	412	466	180	163	247	412	581	509	404	342	606	511	652	----	----	0.0243	0.0221	----	0.0149	----	----	----	0.0132	----	----	----	----	----	----	0.0241	0.0177	----	----	0.0248
			265905	C	A	416	353	509	744	406	759	394	396	420	741	406	460	181	174	242	466	600	597	411	326	508	479	618	----	----	0.0216	0.0228	----	0.025	----	----	----	0.0229	----	----	----	----	----	----	0.0033	0.0251	----	----	0.0236
			266287	G	A	624	510	736	888	604	979	501	610	505	845	495	567	248	242	397	532	598	538	349	509	781	657	816	0.0625	0.0569	0.0503	0.0304	0.053	0.0296	0.0339	0.0393	0.0554	0.0414	----	0.0529	----	----	----	0.0376	0.0334	0.0316	----	0.0688	0.0256
			266630	C	T	710	628	774	961	666	959	584	653	591	868	518	709	249	223	362	561	553	529	371	551	834	758	813	0.1423	0.1513	0.0853	0.0666	0.1201	0.0594	0.0942	0.0995	0.1049	0.1071	0.0946	0.0973	----	----	----	0.0945	0.0488	0.1096	----	0.0962	0.0719
			267760	C	G	959	672	828	884	792	978	608	686	677	892	524	802	236	247	399	490	691	620	431	619	1216	901	901	0.1001	0.1369	0.0725	0.0871	0.0972	0.0787	0.0921	0.0962	0.1093	0.0695	0.1183	0.0948	----	----	----	----	0.0622	0.0774	----	0.084	0.0683
			269619	G	A	927	731	965	824	796	859	604	723	635	699	488	815	266	246	442	472	473	402	285	656	1341	998	717	0.1273	0.1259	0.0839	0.0449	0.0892	0.0582	0.0844	0.083	0.0661	0.103	----	0.0859	----	----	----	----	----	----	----	0.0808	0.0574
			269650	T	G	904	668	895	855	769	864	590	699	641	767	494	819	255	240	397	498	547	425	310	622	1315	941	765	0.2168	0.1886	0.1408	0.0912	0.1625	0.1157	0.1542	0.1631	0.1654	0.1486	----	0.1563	----	----	----	----	0.0951	----	----	0.1608	0.0973
			269741	G	A	797	629	751	893	713	840	525	607	637	877	557	746	258	226	394	511	639	529	399	594	1124	859	744	0.0088	0.0143	0.0107	0.0123	0.0084	0.0083	0.0076	0.0115	0.011	0.0057	0.009	0.0161	----	----	----	0.0098	0.0125	0.0113	----	0.0067	0.0071
			269810	C	T	743	598	740	945	642	957	516	608	627	876	572	720	244	212	395	553	683	621	460	586	1117	843	719	0.0929	0.0552	0.0446	0.0254	0.0343	0.0293	0.0329	0.0493	0.0463	0.0263	0.0787	0.0472	----	----	----	0.0398	0.0337	0.037	----	0.0444	0.0304
			269813	C	A	740	588	730	942	638	945	511	603	619	869	573	703	236	210	384	554	684	624	452	568	1100	841	709	0.0486	0.0697	0.0425	0.0318	0.0376	0.0317	0.0411	0.0481	0.0517	0.0541	0.0454	0.0413	----	----	----	0.0307	0.0336	0.0497	----	0.0511	0.0309
			269890	T	A	807	633	810	1156	730	1122	584	736	689	996	640	754	211	239	392	622	777	783	506	609	1244	930	900	0.0421	0.0458	0.0432	0.0381	0.0329	0.033	0.0462	0.0503	0.045	0.0452	0.0484	0.0477	----	----	----	0.037	0.0283	0.0421	0.0494	0.0509	0.0305
			270104	G	A	681	607	693	1286	661	1224	637	660	806	1214	689	764	249	271	429	676	853	850	592	612	1154	878	1133	0.1233	0.1367	0.0938	0.0529	0.0711	0.0572	0.1005	0.0909	0.0868	0.0848	0.0943	0.0838	----	----	----	0.0858	0.0352	0.0612	0.0811	0.067	0.0572
			270127	T	G	661	594	693	1229	638	1178	598	644	771	1144	661	739	229	257	422	630	813	833	591	585	1094	831	1092	0.0363	0.0623	0.026	0.0285	0.0455	0.0289	0.0418	0.0217	0.0519	0.0131	0.0393	0.0392	----	----	----	0.0302	0.0197	0.0168	0.044	0.0513	0.0439
			270391	G	T	719	635	768	1017	735	1075	570	779	738	849	564	758	247	270	371	581	748	555	513	619	1056	887	893	0.0473	0.0913	0.0573	0.0295	0.0395	0.026	0.0298	0.0565	0.0786	0.0436	0.0709	0.0488	----	----	----	0.0361	0.016	0.0523	0.0468	0.0598	0.0426
			272156	C	T	752	563	741	1298	695	1070	542	753	721	1059	578	715	260	221	387	671	909	749	590	529	1041	875	1036	0.0559	0.0675	0.0513	0.0347	0.0647	0.0196	0.0664	0.0465	0.0416	0.0217	0.0519	0.0531	----	----	----	0.0477	0.0407	0.0334	0.0695	0.0359	0.0403
			273336	G	A	649	567	754	859	564	1000	511	638	595	833	516	674	257	280	359	526	606	524	413	537	951	803	859	0.0647	0.0547	0.0544	0.021	0.0479	0.029	0.0352	0.0408	0.0353	0.042	0.0484	0.0445	----	----	----	0.019	0.0281	0.0324	----	0.041	0.0305
			274272	G	A	750	601	818	1292	712	1231	670	807	750	1266	695	802	268	266	426	733	1037	1047	637	654	1223	1031	1221	0.164	0.1281	0.1125	0.1068	0.1461	0.1072	0.1373	0.1276	0.12	0.1058	0.1583	0.1272	----	----	----	0.0969	0.0704	0.0888	0.1586	0.1055	0.0948
			274497	C	G	916	769	942	1008	774	1151	644	824	767	981	535	851	300	260	403	559	852	627	434	731	1458	1081	959	0.1234	0.117	0.086	0.0734	0.0956	0.0417	0.0854	0.0716	0.09	0.0408	0.0841	0.0834	----	----	----	0.0483	0.061	0.0781	----	0.0739	0.0556
			276301	C	T	889	773	992	1085	938	1137	686	781	712	979	563	845	306	262	433	538	643	599	457	697	1382	1100	938	0.0562	0.0569	0.0343	0.0369	0.0416	0.0167	0.0627	0.0397	0.0281	0.0266	0.0568	0.0296	----	----	----	0.0335	0.0156	0.0284	----	0.0215	0.0318
			277030	G	A	656	575	701	1477	703	1223	595	835	816	1207	647	665	282	266	417	652	1065	998	679	656	1088	1019	1291	0.0534	0.0452	0.0571	0.0183	0.0413	0.0311	0.0622	0.0563	0.0466	0.0298	0.0325	0.0376	----	----	----	0.0506	0.0207	0.0491	0.056	0.0534	0.0358
			278135	C	G	994	847	1041	1023	892	1114	745	800	719	874	571	993	245	266	427	605	693	638	420	718	1424	1016	919	0.0453	0.0484	0.0346	0.0381	0.0258	0.0323	0.051	0.0437	0.0487	0.0343	0.0595	0.0473	----	----	----	0.0595	0.0101	0.0517	----	0.0418	0.0323
			279278	G	A	799	729	915	1195	855	1290	689	801	796	1193	661	864	323	285	432	652	901	824	578	724	1236	1081	1123	0.0476	0.0453	0.0361	0.0259	0.0398	0.0217	0.0421	0.04	0.0415	0.031	0.0378	0.0266	----	----	----	0.0307	0.0289	0.0279	0.0433	0.0359	0.034
			279587	G	A	901	716	893	892	817	926	582	724	716	709	531	762	308	214	412	438	611	457	383	725	1209	1019	806	0.0566	0.0712	0.0336	0.0258	0.0502	0.0259	0.0395	0.0373	0.0447	0.0465	0.0452	0.0525	----	----	----	----	0.0311	----	----	0.0372	0.0339
			279854	G	A	836	655	871	1086	809	1143	620	669	817	954	638	745	312	277	396	645	811	671	550	687	1071	962	1124	0.0514	0.0473	0.0413	0.0258	0.0544	0.0332	0.0516	0.0433	0.049	0.0335	0.0486	0.047	----	----	----	0.0202	0.0284	0.0462	0.0491	0.0422	0.0401
			279908	C	A	709	608	776	1041	690	1058	603	628	732	1025	623	684	284	263	375	617	789	715	581	603	956	877	1088	0.0409	0.0395	0.0309	0.024	0.0522	0.0274	0.0697	0.043	0.0478	0.0322	0.0465	0.0468	----	----	----	0.0324	0.0241	0.0392	0.0516	0.0398	0.0345
			280110	G	C	1076	740	988	967	953	1029	661	780	740	991	590	755	267	271	431	522	759	675	486	733	1165	991	969	0.0604	0.0703	0.0415	0.031	0.0556	0.0253	0.0514	0.0346	0.0473	0.0232	0.0508	0.0477	----	----	----	0.0345	0.0343	0.0267	----	0.0437	0.0232
			281193	G	A	985	793	1100	1272	891	1396	762	852	891	1194	684	983	267	304	420	686	906	791	627	787	1570	1244	1076	0.0477	0.0555	0.0391	0.0283	0.0415	0.0165	0.0407	0.0329	0.0438	0.026	0.0439	0.0458	----	----	----	0.0452	0.0254	0.0531	0.0558	0.0305	0.0293
			281691	G	A	822	611	814	1075	750	1022	596	747	773	924	567	736	273	266	397	617	752	621	542	622	1309	1050	937	0.0608	0.0491	0.0283	0.0195	0.0573	0.0313	0.0285	0.0321	0.0285	0.0249	0.0335	0.038	----	----	----	0.0373	0.0226	0.0515	0.0406	0.0434	0.0306
			282998	C	T	747	587	694	1077	672	981	478	679	642	997	566	672	291	244	337	625	784	709	542	608	972	832	958	0.0897	0.1635	0.098	0.0641	0.0982	0.0499	----	0.1237	0.1199	0.0822	0.1254	0.0997	----	----	----	0.0832	0.0383	0.079	0.1089	0.0905	0.0782
			284753	C	T	791	625	805	941	787	1044	513	641	702	795	548	717	217	271	330	494	594	581	426	617	975	787	842	0.0632	0.0608	0.0571	0.0361	0.0445	0.0259	0.0175	0.039	0.0442	0.0528	0.0675	0.0446	----	----	----	----	0.0168	0.0293	----	0.0421	0.0267
			284819	G	A	827	644	812	1041	729	1007	557	651	686	926	544	729	223	267	340	570	687	690	476	606	1031	829	908	0.0605	0.0792	0.0419	0.0288	0.0466	0.0288	0.0431	0.043	0.051	0.04	0.0312	0.0453	----	----	----	0.0193	0.0087	0.0275	----	0.0429	0.0301
			285158	G	A	830	724	958	923	732	1001	602	685	654	926	537	825	244	251	335	555	774	690	500	627	1185	881	855	0.1024	0.0981	0.0866	0.0704	0.0874	0.0679	0.1063	0.0788	0.0887	0.0886	0.0894	0.0703	----	----	----	0.0739	0.0698	0.0478	0.096	0.0718	0.065
			286227	G	T	1017	825	1076	1096	1019	1095	710	853	819	906	623	982	252	277	372	613	704	642	495	721	1407	1040	954	0.0718	0.0691	0.0437	0.0274	0.0314	0.0292	0.0338	0.0457	0.0476	0.0265	0.0449	0.0428	----	----	----	0.0473	0.0185	0.0109	----	0.043	0.032
			287070	A	C	390	322	390	804	373	743	360	367	412	703	358	376	190	187	305	362	606	588	455	417	666	607	740	----	----	----	0.0112	----	0.0081	----	----	----	0.0156	----	----	----	----	----	----	0.0017	0.0034	----	----	0.0165
			287375	A	C	536	538	601	1163	519	1185	555	566	638	1176	615	681	322	361	557	717	981	1008	663	697	1191	1045	1088	0.0112	0	0.0017	0.0009	0.0039	0	0	0	0	0.0017	0	0	----	----	0	0.0014	0	0	0.0015	0	0
			287459	G	A	471	571	679	1246	547	1197	566	543	680	1341	558	709	335	331	510	720	990	1059	658	692	1260	1037	1021	----	0.1506	0.0957	0.0361	0.0823	0.051	0.0813	0.0755	0.075	0.0544	0.0771	0.1058	----	----	0.1725	0.0736	0.0333	0.0595	0.1018	0.0983	0.0714
			287546	A	C	466	542	624	1160	531	1075	540	521	611	1254	563	677	349	319	527	661	901	912	596	743	1276	1027	922	----	0	0.0032	0.0052	0.0113	0.0056	0.0019	0	0.0016	0.0024	0	0.003	----	----	0.0019	0	0.0011	0.0011	0	0.0027	0.0039
			288803	G	A	761	707	903	1229	815	1218	673	843	809	1037	601	868	296	270	457	669	740	682	502	673	1142	951	1092	0.0092	0.024	0.0144	0.0163	0.016	0.0107	0.0163	0.0107	0.0185	0.0183	0.0233	0.0161	----	----	----	0.0179	0.0014	0.0088	0.006	0.0208	0.0096
			288850	C	T	686	616	782	1104	674	1041	590	708	681	896	506	747	268	241	433	598	645	634	414	566	1036	842	924	0.0102	0.026	0.0141	0.0181	0.0193	0.0125	0.0186	0.0127	0.0206	0.0223	0.0277	0.0187	----	----	----	0.0201	0.0031	0.0095	----	0.0247	0.0125
			288885	C	T	687	599	812	1050	685	959	590	711	655	812	481	769	259	223	405	562	601	612	404	579	1031	803	905	0.0073	0.0083	0.0086	0.0105	0.0102	0.0083	0.0102	0.0056	0.0122	0.0172	----	0.0039	----	----	----	0.0142	0.0033	0.0049	----	0.0121	0.0087
			288939	T	C	802	680	936	1109	725	1008	632	787	686	902	543	823	255	216	384	597	676	672	445	664	1086	865	950	0.0586	0.0559	0.0395	0.0406	0.04	0.0288	0.0459	0.0292	0.0466	0.0288	0.0424	0.0632	----	----	----	0.0436	0.0325	0.0283	----	0.0407	0.046
			289389	C	T	711	618	714	1419	722	1217	645	789	819	1217	660	738	283	252	419	700	1013	741	635	602	1032	914	1154	0.0506	0.0534	0.077	0.0261	0.0416	0.0403	0.0558	0.057	0.0452	0.0386	0.0485	0.0461	----	----	----	0.0257	0.0207	0.0243	0.0378	0.0382	0.03
			289481	C	T	779	687	829	1386	711	1229	702	900	838	1326	659	779	302	291	450	732	1023	879	676	701	1140	950	1204	0.0398	0.0626	0.0543	0.0224	0.0408	0.0342	0.0556	0.0489	0.0346	0.0354	0.041	0.0295	----	----	----	0.026	0.0235	0.0193	0.0651	0.0585	0.0351
			289489	A	G	746	677	818	1350	716	1219	708	910	849	1341	670	782	282	271	418	744	1034	909	669	700	1155	964	1227	0.0751	0.0694	0.044	0.0274	0.0559	0.023	0.0367	0.0319	0.0342	0.0365	0.0463	0.046	----	----	----	0.0565	0.0232	0.0198	0.0628	0.0257	0.0346
			290854	C	A	681	560	733	1099	639	1019	582	805	688	781	593	721	318	282	446	556	688	674	430	637	841	825	916	0.069	0.0446	0.0327	0.0373	0.0516	0.0255	0.0412	0.0522	0.061	0.0359	0.0422	0.0513	----	----	----	0.018	0.0131	0.0252	----	0.0597	0.038
			291499	A	C	774	644	791	1606	753	1297	737	818	832	1357	637	818	298	285	442	719	1096	868	611	716	1290	1064	1280	0	0	0	0	0.0013	0	0	0	0	0	0.0126	0	----	----	----	0	0	0	0	0	0
			291641	C	G	663	620	696	1654	669	1362	641	770	756	1356	776	716	302	250	435	799	1150	1029	760	673	1171	935	1303	0.0769	0.0468	0.0417	0.0272	0.0673	0.0345	0.0312	0.0416	0.0344	0.0442	0.0619	0.0433	----	----	----	0.0388	0.0226	0.0175	0.0789	0.0594	0.0342
			292386	T	G	708	729	856	1193	681	1135	630	727	707	1040	620	802	346	271	502	601	770	680	523	694	1285	1049	977	0.0636	0.0727	0.0327	0.0159	0.0367	0.0273	0.0476	0.0371	0.0424	0.0587	0.0726	0.0324	----	----	0.0757	0.0333	0.0065	0.0279	0.0535	0.0519	0.0288
			292905	C	A	797	762	891	1384	789	1252	777	885	789	1176	646	806	301	303	484	666	893	823	615	734	1471	1148	1224	0.064	0.0486	0.0314	0.0188	0.052	0.0375	0.0347	0.0407	0.0507	0.034	0.0372	0.0298	----	----	----	0.0435	0.0269	0.0122	0.0553	0.0395	0.0408
			293364	T	G	750	679	766	1056	768	1121	663	822	683	945	470	783	227	240	404	572	752	728	514	637	1278	1009	950	0.1507	0.1576	0.0914	0.0492	0.1055	0.0491	0.1176	0.0985	0.0908	0.109	----	0.1175	----	----	----	0.1329	0.0479	0.0701	0.1187	0.0926	0.0712
			293365	T	A	748	674	769	1057	778	1122	673	822	684	946	467	787	227	240	403	575	752	726	509	638	1288	1005	954	0.1524	0.1588	0.0936	0.0492	0.1041	0.049	0.1174	0.0985	0.0906	0.1089	----	0.1156	----	----	----	0.1322	0.0479	0.0702	0.1198	0.0925	0.0707
			293366	T	A	765	690	783	1068	792	1143	679	833	692	952	474	795	228	242	409	582	765	735	517	657	1301	1023	970	0.1477	0.1507	0.092	0.0487	0.1023	0.0481	0.1149	0.0972	0.0896	0.1071	----	0.1145	----	----	----	0.1306	0.0458	0.0694	0.1161	0.0898	0.0699
			293367	C	A	778	693	780	1073	792	1148	682	846	688	960	465	788	229	240	404	574	761	732	521	656	1304	1023	975	0.1465	0.1515	0.0897	0.0475	0.101	0.047	0.1158	0.0946	0.0872	0.1062	----	0.1155	----	----	----	0.1324	0.0473	0.0697	0.1171	0.0884	0.069
			295376	A	C	798	542	696	1171	733	820	512	606	549	719	398	707	177	182	284	446	596	572	438	578	1059	873	826	0.0013	0.0074	0.0072	0.0009	0.0055	0.011	0.0059	0.0083	0.0164	0.0097	----	0.0085	----	----	----	----	0.005	0.0017	----	0.0035	0.0076
			295954	C	T	986	765	1112	907	859	916	666	779	713	606	488	976	280	238	439	507	599	561	361	739	1429	1020	795	0.1136	0.1007	0.089	0.0628	0.1001	0.0459	0.0841	0.0757	0.0827	0.1007	----	0.1076	----	----	----	0.1026	0.025	0.0695	----	0.0853	0.0721
			297515	G	A	1123	806	989	931	939	1064	647	823	759	884	556	919	295	257	432	547	723	535	403	749	1379	1039	845	0.049	0.0645	0.0485	0.0376	0.0383	0.0301	0.0417	0.0437	0.0527	0.0464	0.0576	0.0566	----	----	----	0.0475	0.0166	0.0262	----	0.0401	0.0189
			299487	G	C	313	353	697	407	439	557	304	301	361	446	263	544	269	266	390	312	227	264	211	518	369	309	318	----	----	0.109	----	----	0.0844	----	----	----	----	----	0.1562	----	----	----	----	----	----	----	0.1139	----
			299712	G	A	419	433	792	471	509	670	290	410	391	508	317	568	264	258	433	366	265	463	243	519	404	345	322	----	----	0.0568	----	0.0432	0.0463	----	----	----	0.0354	----	0.0458	----	----	----	----	----	----	----	0.0713	----
			301282	T	G	825	690	859	1130	742	1123	610	664	734	1032	575	818	267	263	381	640	645	686	469	696	1324	919	819	0.0109	0.0087	0.0035	0.0053	0.004	0.0036	0.0033	0.012	0.0054	0.0019	0.0052	0.0012	----	----	----	0.0016	0.0016	0.0044	----	0.0029	0.0045
			302293	G	A	1404	1043	1400	1324	1075	1315	777	965	893	1017	653	1214	319	237	468	706	878	682	518	968	1809	1360	1014	0.0477	0.0547	0.0436	0.0211	0.0316	0.0175	0.0438	0.0383	0.0302	0.0364	0.0429	0.0338	----	----	----	0.0312	0.0262	0.0484	0.029	0.0382	0.0265
			302805	T	G	1272	994	1113	1222	956	1185	671	902	804	1033	627	1011	304	255	428	657	788	632	559	874	1672	1266	1172	0	0	0.0135	0.0008	0	0	0	0	0	0	0	0	----	----	----	0	0	0	0	0	0
			302915	G	A	1058	837	1009	1084	824	1011	638	770	725	908	547	814	305	277	386	518	641	553	528	749	1420	1031	973	0.0624	0.049	0.0218	0.0221	0.0364	0.0267	0.058	0.0532	0.0469	0.0584	0.0494	0.0319	----	----	----	0.0425	0.025	0.0506	0.0739	0.0467	0.0415
			303581	G	C	900	770	961	1577	811	1390	744	841	734	1188	702	799	315	268	436	722	972	759	536	681	1371	1013	1233	0.0367	0.0584	0.0375	0.0222	0.0629	0.023	0.0417	0.0595	0.0545	0.0446	0.0499	0.0476	----	----	----	0.0402	0.0288	0.0316	0.0336	0.0441	0.0321
			303721	G	C	885	813	992	1771	806	1443	789	837	961	1344	750	909	347	328	411	809	1048	979	784	785	1352	1193	1382	0.0588	0.0689	0.0353	0.0288	0.0372	0.0208	0.033	0.0323	0.0437	0.0387	0.048	0.0506	----	----	----	0.0383	0.0305	0.0511	0.051	0.028	0.0281
			303874	A	C	801	661	833	1387	760	1205	639	781	733	1081	652	757	289	285	379	690	804	710	549	633	1237	1016	1098	0	0	0	0.0007	0	0	0	0	0.0014	0	0	0	----	----	----	0	0	0	0.0146	0.0016	0
			304263	C	A	494	433	712	674	581	759	346	410	526	594	374	556	293	245	432	323	397	352	292	553	498	426	399	----	----	0.1306	0.1261	0.1945	0.1252	----	----	0.1407	0.1481	----	0.1906	----	----	----	----	----	----	----	0.1754	----
			304447	T	G	353	367	493	485	377	571	229	302	350	459	297	440	209	171	300	279	295	359	254	383	332	299	369	----	----	----	----	----	0.0175	----	----	----	----	----	----	----	----	----	----	----	----	----	----	----
			305136	C	T	579	514	711	1188	585	1224	534	678	648	1088	601	679	235	298	428	629	789	815	636	575	981	821	1073	0.0725	0.0603	0.0295	0.0269	0.0393	0.0302	0.0637	0.0428	0.0617	0.0377	0.0349	0.0471	----	----	----	0.0143	0.0215	0.0245	0.0519	0.033	0.0255
			305674	T	G	855	721	915	1167	749	1162	663	752	738	997	614	771	295	290	427	610	766	609	512	694	1326	1027	1084	0.0491	0.061	0.0459	0.0214	0.0401	0.031	0.0468	0.0319	0.061	0.0391	0.0391	0.0298	----	----	----	0.0311	0.0157	0.0296	0.0684	0.0375	0.0324
			305953	G	C	959	916	1076	1302	924	1331	768	826	879	1130	654	931	378	309	505	641	905	744	524	795	1536	1175	1117	0.0719	0.0448	0.0279	0.0346	0.0519	0.0301	0.043	0.0218	0.058	0.0398	0.0336	0.0333	----	----	0.099	0.0484	0.0166	0.0228	0.0477	0.0352	0.0312
			306198	C	T	888	839	1091	1300	873	1291	646	801	751	1195	684	836	306	304	487	644	783	805	595	706	1397	1053	998	0.0541	0.0429	0.0275	0.0354	0.0401	0.0194	0.0372	0.0462	0.0426	0.0385	0.0409	0.0455	----	----	----	0.0295	0.0192	0.0137	0.0723	0.0425	0.0215
			306381	C	T	961	643	1044	935	837	919	486	698	626	837	486	854	292	282	445	450	576	544	399	722	1084	776	691	0.0656	0.0575	0.045	0.0449	0.0442	0.025	----	0.0315	0.0671	0.0502	----	0.0398	----	----	----	----	0.0174	0.0257	----	0.0429	0.024
			306602	G	A	532	533	724	991	594	987	492	689	590	880	482	575	276	267	394	493	685	721	546	537	738	691	838	0.0658	0.0769	0.0387	0.0313	0.032	0.0294	----	0.045	0.039	0.033	----	0.0417	----	----	----	----	0.0394	0.0305	0.0421	0.0372	0.0244
			307528	G	A	612	614	729	1016	585	1068	572	657	683	929	553	672	284	246	436	684	758	644	537	603	965	863	977	0.0637	0.057	0.0329	0.0364	0.053	0.0197	0.0507	0.0624	0.0395	0.0334	0.0524	0.0327	----	----	----	0.038	0.0251	0.0202	0.041	0.0381	0.0228
			307741	G	C	582	577	607	1103	604	1132	593	741	652	1050	592	684	271	291	368	658	884	769	537	578	959	837	1168	0.2354	0.2461	0.1598	0.1079	0.1838	0.0936	0.1568	0.1592	0.1779	0.1314	0.2027	0.1711	----	----	----	0.1444	0.0939	0.1469	0.162	0.1903	0.1345
			307743	G	A	600	610	622	1117	616	1161	600	749	674	1079	616	694	284	302	377	681	892	778	548	591	999	850	1207	0.0417	0.0541	0.0547	0.0161	0.039	0.0164	0.025	0.0374	0.049	0.0148	0.026	0.0259	----	----	----	0.0352	0.0168	0.0514	0.0328	0.0525	0.03
			308216	A	C	313	262	311	580	321	476	289	385	274	528	297	289	160	166	256	337	501	428	331	332	654	561	595	----	----	----	0.0121	----	----	----	----	----	0.0038	----	----	----	----	----	----	0.002	----	----	----	0.0015
			308847	G	A	851	622	748	879	652	944	515	599	568	820	560	692	247	238	394	564	597	527	370	565	918	805	810	0.0482	0.0707	0.0361	0.0307	0.0552	0.0339	0.035	0.0351	0.0599	0.0317	0.0375	0.0405	----	----	----	0.0372	0.0218	0.0171	----	0.0566	0.0414
			309596	C	T	1040	855	1136	1188	922	1147	740	854	799	1074	681	968	270	286	476	653	799	723	513	758	1409	1049	1137	0.0183	0.0456	0.0238	0.0219	0.0239	0.041	0.0324	0.0457	0.0363	0.0354	0.0543	0.0289	----	----	----	0.0368	0.0188	0.0083	0.039	0.033	0.0121
			311065	G	A	791	623	811	1117	788	1076	620	837	702	953	603	788	247	236	374	600	842	725	521	682	1192	982	1010	0.1062	0.1252	0.0678	0.0698	0.0888	0.0632	0.0952	0.0824	0.084	0.0546	0.0796	0.0825	----	----	----	0.0883	0.038	0.0483	0.1056	0.088	0.0621
			311351	G	C	572	547	603	1276	590	1212	567	667	639	1226	620	632	246	253	355	688	992	842	768	555	953	821	1090	0.1101	0.1042	0.0813	0.0462	0.0898	0.0396	0.1041	0.075	0.1111	0.0514	0.1145	0.0854	----	----	----	0.0712	0.0413	0.0618	0.1263	0.0919	0.0535
			311943	T	G	566	569	668	1300	567	1162	623	664	725	1277	632	659	291	242	396	663	1162	1073	607	579	1099	887	1143	0.0018	0.0018	0	0	0.0106	0.0026	0.0016	0.003	0.0041	0.0008	0	0.0015	----	----	----	0	0.0009	0	0	0.0017	0.0009
			312452	C	T	770	726	794	1252	792	1294	721	888	783	1176	649	863	292	270	389	721	1070	903	617	668	1236	1029	1169	0.0519	0.0565	0.0252	0.028	0.0467	0.0301	0.0264	0.0473	0.0409	0.0332	0.037	0.0394	----	----	----	0.0361	0.0252	0.0233	0.0567	0.0329	0.0251
			312816	T	C	736	628	702	1144	614	1185	658	691	687	1020	600	718	273	291	418	609	844	731	611	665	1189	911	1009	0	0	0	0	0	0	0.0122	0	0.0015	0	0	0	----	----	----	0	0	0	0	0.0015	0
			313009	T	C	955	729	775	913	790	1036	613	796	671	835	564	732	253	263	417	489	718	585	397	708	1348	1064	878	0.044	0.0425	0.0413	0.023	0.0342	0.0386	0.0587	0.049	0.0566	0.0204	0.0479	0.0355	----	----	----	----	0.0167	0.0291	----	0.0565	0.0312
			313208	G	A	743	684	835	1229	773	1301	647	799	798	1182	637	857	253	228	413	685	839	733	549	740	1379	1121	1090	0.039	0.0599	0.0539	0.0285	0.0414	0.0238	0.0355	0.0501	0.0439	0.0465	0.0487	0.0443	----	----	----	0.0482	0.0274	0.015	0.0419	0.0473	0.0341
			314497	G	T	890	733	957	1257	818	1352	685	840	747	1219	708	908	295	293	413	758	860	907	672	737	1413	1143	1154	0.0438	0.0641	0.0366	0.039	0.0489	0.0296	0.0467	0.0464	0.0402	0.0369	0.0523	0.0496	----	----	----	0.0369	0.0244	0.0198	0.0655	0.0393	0.0255
			315101	C	T	836	676	864	1107	837	1217	618	716	751	929	582	766	265	248	401	610	712	556	378	705	1110	885	955	0.0706	0.0769	0.0255	0.0316	0.049	0.0411	0.0566	0.067	0.0599	0.0291	0.0395	0.0509	----	----	----	0.0311	0.0098	0.0126	----	0.0426	0.0315
			316066	C	T	398	411	528	732	501	810	405	472	480	796	429	538	282	229	353	503	511	564	369	469	655	626	756	----	----	0.0246	0.0246	0.0519	0.0198	----	----	----	0.0339	----	0.0558	----	----	----	0.0616	0.0157	0.0266	----	----	0.0198
			316379	G	T	301	292	358	739	325	668	328	381	405	735	353	383	184	227	291	413	563	636	412	389	586	511	710	----	----	----	0	----	0.006	----	----	----	0.0027	----	----	----	----	----	----	0.0018	0	----	----	0.0017
			316399	C	G	255	290	383	732	300	684	298	370	420	797	373	371	193	235	288	433	610	668	445	382	529	504	761	----	----	----	0	----	0.0292	----	----	----	0.0489	----	----	----	----	----	----	0	0	----	----	0.0302
			317996	C	A	839	752	968	959	736	1008	654	727	696	800	553	825	307	317	426	568	642	547	441	707	1244	1030	908	0.0548	0.0652	0.0372	0.0302	0.0299	0.0149	0.0459	0.0358	0.056	0.0275	0.0416	0.0461	----	----	----	0.0123	0.0218	0.0073	----	0.041	0.0338
			318240	C	T	748	708	898	963	682	1035	634	746	676	908	548	712	278	242	390	541	617	574	465	627	1174	909	880	0.0575	0.0424	0.0412	0.0343	0.0572	0.03	0.0379	0.0402	0.0355	0.0584	0.0785	0.0421	----	----	----	0.0388	0.0243	0.0453	----	0.0303	0.0324
			318784	G	A	822	660	864	1280	772	1205	666	905	791	1009	569	758	299	253	391	631	830	721	573	643	1294	1100	1090	0.0572	0.0636	0.0347	0.0445	0.0544	0.0133	0.0315	0.0343	0.0329	0.0446	0.0475	0.0554	----	----	----	0.0396	0.0145	0.0319	0.0401	0.0358	0.0355
			319026	C	T	972	806	992	1376	916	1422	867	1111	901	1195	766	953	344	274	467	731	1086	814	620	870	1679	1350	1372	0.1265	0.1203	0.0988	0.0509	0.0841	0.0534	0.0727	0.0855	0.0832	0.0686	0.0849	0.0714	----	----	----	0.078	0.0414	0.0958	0.1065	0.0805	0.0482
			319069	G	A	979	830	1077	1425	943	1494	856	1083	884	1288	825	1033	366	308	469	798	1155	875	635	910	1778	1459	1470	0.1696	0.2072	0.1411	0.0737	0.1421	0.073	0.1098	0.121	0.1199	0.0963	0.1382	0.1249	----	----	----	0.0977	0.0571	0.1246	0.1433	0.1275	0.0799
			319638	C	A	824	709	851	1047	802	1116	656	748	762	1057	603	748	260	255	374	618	759	715	536	668	1274	1042	1004	0.0607	0.0409	0.0505	0.0267	0.0524	0.0367	0.0503	0.0441	0.0328	0.0473	0.0547	0.0348	----	----	----	0.0405	0.0224	0.035	0.0802	0.0479	0.029
			319687	A	C	583	550	642	724	565	930	449	571	603	783	470	574	188	196	277	474	587	578	404	534	934	744	814	0	0	0.0016	0.0014	0.0124	0.0054	----	0.007	0.0033	0.0051	----	0.0087	----	----	----	----	0	0	----	0.0037	0.0043
			320923	C	T	1151	916	1242	1231	997	1329	731	965	764	1021	596	1050	272	255	426	600	816	689	503	809	1662	1122	1019	0.0339	0.059	0.0378	0.0236	0.0321	0.0278	0.0369	0.0383	0.038	0.0313	0.0453	0.0286	----	----	----	0.035	0.0172	0.0218	0.0497	0.0235	0.0337
			320983	G	A	1114	949	1242	1294	1012	1368	755	968	836	1066	638	1039	262	217	439	649	846	769	545	812	1679	1227	1197	0.0404	0.0516	0.0314	0.0255	0.0346	0.0322	0.0344	0.0331	0.0431	0.0441	0.047	0.0404	----	----	----	0.0447	0.0236	0.0247	0.0606	0.0283	0.0214
			321099	C	T	1166	999	1245	1327	1052	1417	819	963	841	1068	651	1148	269	254	448	678	871	724	482	946	1782	1314	1133	0.0789	0.0911	0.0843	0.0603	0.0789	0.0593	0.0696	0.0727	0.0868	0.0721	0.0676	0.0758	----	----	----	0.0575	0.0563	0.0898	----	0.0877	0.0567
			321344	G	A	948	715	984	1490	871	1303	804	826	856	1293	773	845	282	312	436	758	1073	995	696	749	1480	1203	1334	0.0517	0.0573	0.0417	0.0181	0.0287	0.0207	0.0398	0.0339	0.0491	0.0333	0.031	0.0379	----	----	----	0.0449	0.0317	0.0281	0.0618	0.0387	0.0318
			321360	G	T	939	752	1037	1384	854	1407	802	810	879	1287	736	875	298	342	466	716	1085	1005	657	778	1534	1193	1331	0.0532	0.0519	0.0357	0.0181	0.0281	0.0213	0.0486	0.0333	0.0512	0.0326	0.0326	0.0343	----	----	----	0.0461	0.035	0.0348	0.0624	0.0334	0.0332
			321477	G	T	945	770	989	1340	851	1434	756	923	886	1235	693	922	313	300	456	741	1116	939	574	817	1505	1161	1283	0.037	0.0494	0.0273	0.0142	0.0329	0.0279	0.0344	0.0238	0.0372	0.0227	0.0346	0.0315	----	----	----	0.0364	0.0206	0.0256	0.0279	0.0294	0.0332
			321666	A	G	614	548	717	1004	650	936	516	683	589	914	508	652	295	270	378	536	742	588	476	659	1055	868	975	0.0261	0.0383	0.0223	0.008	0.0292	0.0139	0.0233	0.0205	0.0255	0.0186	0.0374	0.0261	----	----	----	0.0187	0.0081	0.0204	----	0.0288	0.0133
			322287	G	A	527	470	546	1152	547	1112	494	698	624	1223	569	461	313	248	394	611	874	759	644	521	943	885	1097	0.0702	----	0.0366	0.0295	0.0311	0.0252	----	0.0401	0.0513	0.0335	0.0281	----	----	----	----	0.0327	0.0195	0.0408	0.0916	0.0576	0.0318
			322466	G	T	881	695	827	1153	873	1127	645	890	787	1050	610	779	317	265	415	625	917	669	536	778	1358	1116	1128	0.0499	0.0619	0.0387	0.0304	0.0584	0.0328	0.031	0.0371	0.0381	0.0419	0.0361	0.0488	----	----	----	0.0288	0.0338	0.0254	0.0709	0.054	0.0243
			323002	G	A	1038	780	1042	1216	1016	1376	724	961	905	1088	705	937	315	281	457	760	851	761	543	836	1370	1173	1103	0.0578	0.0654	0.0393	0.0173	0.0276	0.0218	0.0594	0.0458	0.0442	0.0441	0.0482	0.047	----	----	----	0.0355	0.047	0.0302	0.0442	0.0395	0.0292
			324623	T	C	842	760	853	1361	850	1219	689	929	831	1165	738	754	309	259	418	688	1028	797	675	690	1259	1115	1317	0.0451	0.0395	0.0457	0.0294	0.0412	0.023	0.0421	0.0398	0.0361	0.0292	0.0501	0.0318	----	----	----	0.0203	0.0214	0.0414	0.0207	0.0377	0.031
			324680	C	A	719	670	737	1276	711	1169	596	783	738	1208	690	675	282	228	378	671	1015	752	653	609	1078	956	1172	0.064	0.0463	0.0407	0.0251	0.0309	0.0274	0.0503	0.0243	0.0488	0.029	0.0362	0.0326	----	----	----	0.0641	0.0236	0.0306	0.0597	0.0427	0.0269
			324993	G	A	818	715	848	1412	787	1342	657	923	763	1194	705	840	304	272	458	668	919	684	604	699	1227	1104	1133	0.0709	0.0601	0.0401	0.0326	0.0496	0.0343	0.0274	0.0618	0.055	0.0369	0.0525	0.031	----	----	----	0.0314	0.0141	0.0424	0.0646	0.0472	0.031
			325379	G	T	833	776	969	955	829	1126	666	786	748	816	554	839	293	244	386	564	710	592	450	685	1112	914	947	0.0576	0.0825	0.0361	0.0136	0.0458	0.0169	0.0255	0.0305	0.0722	0.0319	0.0668	0.0548	----	----	----	0.0372	0.031	0.0287	----	0.0365	0.0369
			325442	C	T	860	708	903	857	830	1008	641	748	729	775	513	809	260	203	351	557	676	574	391	660	1093	930	882	0.0605	0.0664	0.0321	0.0175	0.0542	0.0139	0.0468	0.0281	0.0645	0.0387	0.0624	0.0482	----	----	----	0.0341	0.0296	0.0139	----	0.0394	0.0311
			325661	G	A	681	567	770	926	679	1017	547	688	655	767	519	706	262	241	356	587	766	514	386	607	965	829	931	0.0661	0.0829	0.0429	0.0432	0.025	0.0167	0.0457	0.0596	0.0489	0.0404	0.0501	0.0581	----	----	----	0.0443	0.0261	0.0272	----	0.0395	0.0218
			326215	G	A	847	688	930	947	814	1011	599	748	673	794	513	816	294	237	427	496	620	523	454	679	1290	1063	904	0.0519	0.0727	0.0559	0.0253	0.0541	0.0356	0.0434	0.0388	0.0357	0.0416	0.0624	0.0417	----	----	----	----	0.0194	0.0134	----	0.0412	0.031
			326818	T	G	730	629	804	913	654	1020	557	794	694	828	525	719	275	236	359	556	721	575	443	630	1246	1013	927	0.0041	0.0048	0.0025	0.0055	0.0031	0.0049	0.0072	0.005	0.0029	0	0.0114	0.0028	----	----	----	0.0018	0.0014	0.0017	----	0.0032	0
			326929	G	A	920	731	943	1324	843	1317	733	990	848	1094	725	862	341	257	434	807	885	809	634	820	1508	1308	1256	0.0609	0.0506	0.0329	0.031	0.0652	0.0281	0.0368	0.0455	0.0389	0.0375	0.0441	0.0441	----	----	----	0.0471	0.026	0.0247	0.0615	0.0524	0.0232
			327515	C	G	789	620	794	1251	738	1154	710	788	776	1170	635	746	270	257	372	683	997	773	680	638	1266	1018	1243	0.0748	0.05	0.0378	0.0448	0.0461	0.039	0.0437	0.0368	0.0631	0.0239	0.0614	0.0389	----	----	----	0.0366	0.0261	0.0285	0.0559	0.0502	0.0284
			329526	A	C	591	561	692	1035	555	1105	647	761	721	1050	589	809	242	265	451	675	852	851	470	646	928	841	1046	0.0372	0.0321	0.0202	0.0174	0.0342	0.0154	0.0247	0.0158	0.0264	0.0371	0.0289	0.0235	----	----	----	0.0281	0.0258	0.0388	----	0.0201	0.0172
			329566	T	G	564	564	698	1088	549	1130	665	752	729	1048	605	850	257	282	433	735	869	1019	556	621	923	801	1010	0.0426	0.0372	0.0244	0.0211	0.0383	0.0168	0.0271	0.0213	0.0302	0.041	0.0413	0.0282	----	----	----	0.0259	0.0322	0.0343	0.036	0.0258	0.0184
			329618	T	A	559	584	705	1129	567	1198	684	765	717	1114	631	902	252	276	405	878	916	1254	610	600	910	778	1075	0.068	0.0377	0.027	0.023	0.0423	0.0209	0.0278	0.0183	0.0349	0.0431	0.0333	0.0244	----	----	----	0.0216	0.0393	0.0263	0.0393	0.0367	0.0231
			329659	A	T	492	529	608	1022	529	1092	584	677	619	952	533	760	261	264	388	833	807	1164	607	516	790	688	974	----	0.034	0.0132	0.0176	0.0246	0.0211	0.0257	0.0162	0.0242	0.0284	0.0263	0.0105	----	----	----	0.0132	0.0335	0.012	0.0379	0.0252	0.0139
			329665	A	G	489	520	625	1050	549	1121	600	664	622	976	550	778	266	264	392	832	807	1168	606	525	813	702	986	----	0.0346	0.0128	0.0171	0.0237	0.0205	0.0233	0.0151	0.0241	0.0287	0.0255	0.0116	----	----	----	0.012	0.031	0.0086	0.038	0.0229	0.0135
			329707	C	G	488	531	652	1029	560	1090	659	679	638	1021	566	789	259	249	379	881	872	1251	622	532	792	628	1005	----	0.0546	0.0445	0.0476	0.0554	0.0339	0.0455	0.0545	0.0376	0.0451	0.0477	0.0418	----	----	----	0.0488	0.0172	0.0304	0.0659	0.0489	0.0316
			329763	A	T	561	620	743	1051	661	1211	702	700	702	973	625	920	273	261	379	860	911	1226	614	612	866	705	1044	0.0053	0.0065	0	0.0057	0.003	0.0041	0.0028	0.0057	0.0071	0.0051	0.008	0.0011	----	----	----	0.007	0.0033	0.0008	0.0114	0.0033	0.0046
			330351	A	G	658	674	895	1005	697	1023	608	628	663	844	527	788	251	239	388	615	622	584	535	614	1057	843	872	0.0623	0.0712	0.0324	0.0249	0.0516	0.0303	0.0296	0.0398	0.0543	0.0509	0.0531	0.052	----	----	----	0.0374	0.0225	0.0342	0.0355	0.0326	0.0322
			330689	T	A	754	779	857	768	790	883	594	671	591	686	435	815	247	236	380	505	547	513	394	700	1275	926	799	0.057	0.0655	0.049	0.0404	0.0392	0.0328	0.037	0.0671	0.0558	0.0335	----	0.0405	----	----	----	0.0515	0.0329	0.037	----	0.0686	0.0267
			331266	T	G	464	514	544	1007	465	919	535	563	535	1038	543	556	268	239	336	637	820	853	496	528	881	778	961	----	0.0039	0.0129	0.0109	----	0.0098	0.0056	0.0107	0.0093	0.0019	0.0037	0.0198	----	----	----	0.0063	0.0037	0.0047	----	0	0.0079
			331270	C	T	578	611	659	1298	587	1154	668	713	674	1318	666	682	292	285	403	788	975	1062	620	642	1079	933	1132	0.0623	0.0475	0.0197	0.0331	0.0545	0.0199	0.0569	0.0407	0.0312	0.0357	0.0345	0.0396	----	----	----	0.0266	0.039	0.0282	0.0645	0.0421	0.038
			331757	G	A	661	584	691	961	654	961	559	692	573	734	517	766	262	237	365	574	671	595	371	571	941	807	911	0.0318	0.036	0.0333	0.026	0.0367	0.0219	0.0447	0.0347	0.0541	0.0354	0.029	0.0222	----	----	----	0.0157	0.0149	0.0202	----	0.0263	0.0329
			332427	G	A	648	626	810	1194	651	1232	627	695	683	1114	595	861	269	259	405	739	892	871	676	587	1006	810	1065	0.0015	0.0032	0.0012	0.005	0.0108	0.0049	0.0064	0.0058	0.0073	0.0027	0.005	0.0058	----	----	----	0.0014	0.0045	0.0046	0.0133	0.0034	0.003
			332623	A	G	626	630	775	1003	675	1153	639	681	626	994	581	727	246	209	395	631	759	742	524	573	985	805	892	0.0799	0.0571	0.0658	0.0299	0.0533	0.039	0.0485	0.0543	0.0543	0.0362	0.0482	0.0426	----	----	----	0.0317	0.0343	0.0296	0.0439	0.0454	0.0254
			333207	T	G	385	332	472	734	387	797	360	497	441	733	389	436	263	252	357	492	570	450	393	379	466	428	705	----	----	----	0.1076	----	0.0941	----	----	----	0.1501	----	----	----	----	----	----	0.0807	----	----	----	----
			335014	T	G	518	506	584	783	507	964	531	606	527	830	445	594	227	241	304	543	712	799	467	521	891	742	914	0.0097	0.002	0.0086	0.0038	0.0099	0.0041	0.0038	0.0149	0.0076	0.0024	----	0.0017	----	----	----	0.0037	0.0014	0.0038	----	0.0019	0.0011
			335403	G	A	805	695	813	1104	756	1174	665	680	694	1091	553	751	271	259	424	588	872	762	556	628	1103	861	1061	0.0522	0.0633	0.0455	0.0281	0.0661	0.0273	0.0376	0.0662	0.0288	0.0312	0.0416	0.0386	----	----	----	0.0306	0.0218	0.0223	0.0594	0.043	0.0326
			335467	G	A	744	615	731	1197	703	1095	571	667	673	1023	509	682	222	215	360	617	798	786	505	534	921	824	1003	0.0511	0.0439	0.0479	0.0242	0.0654	0.0265	0.0315	0.063	0.0357	0.0254	0.0472	0.0367	----	----	----	0.0324	0.0163	0.0242	0.0416	0.0449	0.0304
			336126	A	G	842	682	949	1045	784	1197	705	801	834	1029	613	863	258	288	396	672	900	695	573	674	1358	1049	1074	0.0534	0.0733	0.0306	0.023	0.0574	0.0451	0.0667	0.0437	0.0468	0.0486	0.0718	0.0417	----	----	----	0.0536	0.0333	0.0302	0.0401	0.0312	0.0177
			336145	A	G	858	701	992	1039	781	1171	718	800	826	1008	635	867	286	287	416	666	926	660	577	710	1400	1087	1080	0.0455	0.0571	0.0423	0.0337	0.041	0.0299	0.0599	0.0462	0.0327	0.0347	0.052	0.0277	----	----	----	0.048	0.0216	0.0379	0.0589	0.0225	0.0407
			336520	G	T	1021	736	982	896	850	1017	703	771	697	817	515	904	272	258	417	519	607	541	416	732	1434	1109	850	0.0451	0.0557	0.0234	0.0223	0.0424	0.0344	0.037	0.035	0.0459	0.0453	0.0563	0.0277	----	----	----	0.0462	0.0313	0.0203	----	0.041	0.0202
			336524	G	A	1032	741	984	909	848	1025	722	766	723	814	516	906	275	261	421	508	609	550	419	726	1458	1115	850	0.0494	0.058	0.0467	0.0396	0.0401	0.0322	0.0512	0.0352	0.0373	0.0491	0.0233	0.0442	----	----	----	0.0315	0.0115	0.0145	----	0.0386	0.035
			336725	A	C	790	625	841	1026	673	1044	535	728	690	929	593	782	248	193	367	568	809	647	584	643	1158	924	1041	0.0139	0.0064	0.0036	0.001	0.003	0.0048	0.0019	0.0027	0.0014	0	0	0.0038	----	----	----	0	0	0	0	0	0.0026
			336743	A	G	909	764	998	1192	813	1195	674	854	833	1066	687	891	272	220	383	684	914	744	639	743	1327	1079	1189	0.0385	0.0576	0.0421	0.0327	0.0443	0.0268	0.0564	0.0445	0.0312	0.0159	0.0553	0.046	----	----	----	0.0482	0.0241	0.0134	0.0454	0.0417	0.0309
			336773	G	A	905	753	1000	1212	780	1218	677	815	835	1090	687	906	288	242	401	704	942	752	657	731	1242	1007	1177	0.0442	0.0478	0.029	0.0215	0.0551	0.0181	0.0281	0.0319	0.0335	0.0385	0.0306	0.0375	----	----	----	0.0455	0.034	0.0439	0.0426	0.0424	0.0314
			336939	C	T	904	780	930	1159	855	1248	754	824	875	1058	655	958	298	267	384	714	871	654	611	751	1353	1064	1196	0.0465	0.0538	0.0398	0.0311	0.0444	0.0312	0.0358	0.0461	0.0503	0.0265	0.0489	0.0365	----	----	----	0.035	0.0551	0.052	0.0589	0.0413	0.037
			337129	G	A	1192	859	1059	1160	1120	1217	846	984	861	899	661	1060	269	249	433	598	747	621	427	895	1689	1259	1011	0.0512	0.0629	0.0406	0.0362	0.0366	0.0247	0.0378	0.0366	0.0465	0.0567	0.0439	0.0481	----	----	----	0.0418	0.0388	0.0435	----	0.0492	0.0237
			337258	C	T	828	683	885	971	791	1135	678	767	743	952	569	878	247	272	396	672	729	525	465	689	1290	1001	913	0.0616	0.082	0.0599	0.0381	0.0329	0.0317	0.031	0.0378	0.0444	0.042	0.0369	0.0399	----	----	----	0.0253	0.0206	0.0095	----	0.0508	0.0411
			337940	C	A	726	622	826	1102	648	1224	579	765	776	1046	581	719	315	266	403	656	962	741	582	656	1278	995	1090	0.0551	0.0659	0.0303	0.0254	0.0355	0.0204	0.0535	0.034	0.0528	0.0373	0.0344	0.0459	----	----	----	0.0213	0.0249	0.0189	0.0739	0.0473	0.0282
			338030	A	T	843	637	937	1136	736	1206	670	797	748	1134	610	814	381	333	528	712	939	789	596	720	1531	1117	1063	0.0546	0.0549	0.0566	0.0255	0.0611	0.0307	0.0388	0.0301	0.0468	0.0379	0.0574	0.0405	----	----	0.0852	0.0576	0.0224	0.0304	0.052	0.0361	0.0307
			340523	C	T	814	693	874	1177	703	1407	730	790	811	1119	702	809	370	351	507	767	910	845	652	713	1266	1028	1235	0.0467	0.0519	0.032	0.0331	0.0341	0.0341	0.0329	0.0392	0.0419	0.0411	0.0598	0.0334	----	----	0.0868	0.0235	0.0209	0.0284	0.0475	0.0463	0.0276
			342507	C	G	747	664	849	864	771	1070	604	676	737	700	502	817	275	223	359	543	690	575	326	592	1028	901	940	0.0495	0.0572	0.0424	0.0312	0.0285	0.0374	0.0397	0.034	0.0393	0.0386	0.0378	0.0428	----	----	----	0.0663	0.0217	0.0191	----	0.0372	0.0272
			342910	T	G	1022	786	960	961	856	1059	686	763	810	873	545	809	242	247	356	513	606	516	414	783	1468	1123	939	0	0	0.001	0.001	0	0.0028	0.0015	0.0013	0	0.0011	0	0.0025	----	----	----	0.0136	0.0017	0.0058	----	0	0.0014
			346879	G	A	612	523	627	871	588	938	480	528	590	999	485	636	254	210	377	534	764	676	517	581	847	844	914	0.0458	0.0688	0.0431	0.0321	0.0629	0.0309	----	0.0473	0.0424	0.024	----	0.0346	----	----	----	0.0468	0.0079	0.0104	0.0406	0.0585	0.0307
			347881	C	T	795	686	932	1157	774	1124	601	706	698	1060	617	794	227	202	337	618	823	757	480	650	1200	983	1049	0.0679	0.051	0.0354	0.0337	0.0413	0.0267	0.0499	0.0411	0.0301	0.0406	0.0389	0.0491	----	----	----	0.0259	0.0292	0.0383	----	0.0431	0.0367
			348264	C	T	778	715	869	1331	766	1168	691	803	803	1140	627	744	235	248	332	693	962	838	583	699	1233	1036	1120	0.0501	0.0434	0.0311	0.0421	0.0248	0.036	0.0564	0.0411	0.0286	0.0307	0.0383	0.0524	----	----	----	0.0664	0.0249	0.037	0.0463	0.0515	0.026
			349119	C	T	1102	847	1130	1468	974	1391	855	915	910	1272	701	1118	239	202	376	747	879	808	570	901	1732	1407	1219	0.0608	0.0555	0.0363	0.0218	0.0431	0.0173	0.0269	0.035	0.0429	0.0275	0.02	0.0304	----	----	----	0.0428	0.0102	0.0322	0.0561	0.0344	0.0346
			350226	G	A	900	702	890	1355	879	1330	702	842	840	1354	703	896	297	246	384	759	1024	913	647	693	1374	1149	1228	0.0678	0.0527	0.0393	0.0273	0.0512	0.0233	0.0385	0.0285	0.0298	0.0295	0.0455	0.0346	----	----	----	0.0343	0.0137	0.0504	0.0294	0.0418	0.0386
			351614	C	T	1099	767	1103	1290	972	1489	829	1044	965	1074	734	1034	292	261	431	719	996	755	573	893	1734	1293	1122	0.0546	0.0495	0.039	0.0209	0.0309	0.0316	0.0507	0.0307	0.0269	0.0186	0.0654	0.0319	----	----	----	0.0431	0.0151	0.0424	0.0576	0.0325	0.0271
			352317	G	C	862	662	937	1354	760	1246	827	919	784	1090	637	777	284	302	458	640	898	732	571	774	1468	1168	1103	0.0464	0.0755	0.0438	0.0288	0.0487	0.0273	0.0266	0.0392	0.0319	0.0303	0.033	0.0386	----	----	----	0.0422	0.0367	0.041	0.0508	0.0388	0.0361
			354176	C	T	1092	820	953	1340	925	1283	829	917	797	1171	633	945	231	229	366	626	1021	790	480	769	1530	1209	1182	0.0632	0.0878	0.0472	0.0306	0.0292	0.0257	0.0483	0.0349	0.0527	0.0231	0.0585	0.0434	----	----	----	0.0495	0.0196	0.0101	----	0.0416	0.0242
			354819	A	C	775	571	799	908	645	915	518	546	562	690	456	696	184	163	292	459	546	533	359	576	1140	893	758	0.0219	0.0105	0.0188	0.0055	0.0124	0.0251	0.0116	0.0147	0.0196	0.0101	----	0.0158	----	----	----	----	0.0128	0.0094	----	0.0139	0.007
			355454	T	G	679	487	659	874	533	865	465	540	570	802	471	564	166	171	270	484	697	690	446	500	1002	818	810	0.0118	----	0.0106	0.0103	0.0169	0.0092	----	0.0056	0.0088	0.0075	----	0.0089	----	----	----	----	0	0.0043	----	0.004	0.004
			355531	C	G	1100	786	976	1310	893	1367	759	908	901	1212	689	972	216	193	349	637	893	836	578	802	1602	1143	1244	0.0555	0.0776	0.04	0.0382	0.0515	0.0337	0.0224	0.0385	0.0355	0.0371	0.0421	0.0422	----	----	----	0.0424	0.0403	0.0431	0.0502	0.0387	0.0293
			355564	T	C	1103	774	984	1228	903	1283	731	912	898	1165	648	947	204	187	355	590	866	681	537	821	1572	1065	1173	0.0535	0.0646	0.0447	0.0383	0.0476	0.0304	0.0233	0.0373	0.0345	0.0464	0.0494	0.0412	----	----	----	0.039	0.0346	0.0396	0.0559	0.0378	0.0312
			357424	C	T	635	508	728	856	669	948	508	573	602	861	450	676	190	220	355	515	619	521	419	568	804	684	774	0.052	0.063	0.0385	0.0386	0.0359	0.0316	0.0472	0.0332	0.0432	0.0372	----	0.0414	----	----	----	0.0447	0.0145	0.0345	----	0.044	0.0274
			359617	C	T	868	732	807	1419	833	1369	796	828	849	1351	728	896	255	261	482	744	1098	908	633	910	1854	1314	1208	0.0645	0.0642	0.0335	0.0176	0.0528	0.0197	0.0477	0.0495	0.0554	0.0192	0.0316	0.048	----	----	----	0.0188	0.0209	0.0154	0.0427	0.0396	0.0378
			360363	C	T	662	671	776	1304	754	1186	674	745	775	1294	641	825	279	249	397	722	962	1013	542	683	1378	1067	1057	0.077	0.079	0.0425	0.0192	0.0398	0.0169	0.0252	0.0336	0.0323	0.0433	0.0624	0.0279	----	----	----	0.0512	0.0301	0.0276	0.0738	0.0527	0.0283
			360582	C	A	571	452	529	992	537	896	488	500	487	895	450	558	164	167	290	515	729	681	438	493	908	669	725	0.0613	----	0.0907	0.0202	0.0503	0.0413	----	0.042	----	0.0413	----	0.0448	----	----	----	0.0311	0.0165	0.0294	----	----	0.0341
			360666	G	T	415	296	368	780	440	685	323	410	337	577	329	382	119	128	232	396	531	404	322	356	615	547	610	----	----	----	0.0026	----	0.0102	----	----	----	0.0139	----	----	----	----	----	----	0.0151	----	----	----	0.0081
			361144	T	A	378	370	519	1006	485	973	453	566	579	852	512	574	225	230	322	618	839	938	526	464	675	664	1010	----	----	0.0443	0.0318	----	0.0288	----	0.0601	0.0622	0.0481	0.0449	0.0557	----	----	----	0.0275	0.031	0.0224	0.0913	----	0.0533
			361203	C	T	358	422	520	1151	512	1042	463	604	553	913	536	511	234	205	316	543	895	694	513	490	646	666	926	----	----	0.0558	0.0226	0.0547	0.0182	----	0.043	0.0452	0.0372	0.041	0.0744	----	----	----	0.0368	0.0201	0.0231	0.0448	----	0.0588
			361814	G	T	358	310	466	762	426	866	298	543	391	741	419	474	222	238	337	419	577	521	358	484	550	499	657	----	----	----	0.0459	----	0.037	----	0.0442	----	0.0459	----	----	----	----	----	----	0.0381	0.025	----	----	0.0382
			361943	T	G	361	290	387	640	382	699	330	473	371	630	323	380	161	161	251	366	508	356	266	412	499	467	594	----	----	----	0.0109	----	0.0057	----	----	----	0.0063	----	----	----	----	----	----	0.0059	----	----	----	----
			365222	G	T	788	651	900	947	740	958	566	677	630	744	494	745	236	199	309	528	693	493	403	590	913	751	786	0	0	0	0	0	0	0.0106	0	0	0	----	0	----	----	----	0	0	----	----	0	0
			366289	C	T	737	639	801	1265	741	1288	606	779	758	1177	603	754	219	197	356	669	1004	833	618	644	1087	889	1122	0.0488	0.0767	0.0462	0.0332	0.054	0.0264	0.0462	0.0475	0.0449	0.0382	0.0564	0.0385	----	----	----	0.0299	0.0219	0.03	0.0372	0.0466	0.0294
			367249	T	G	540	436	554	929	491	844	477	566	575	850	425	585	182	166	266	610	700	661	417	466	824	689	877	0	----	0.0072	0	----	0.0036	----	0.0053	0.0017	0.0012	----	0.012	----	----	----	0	0	0.003	----	----	0.0049
			367319	G	T	528	509	539	923	531	846	499	587	587	801	434	555	179	184	280	576	756	593	389	450	867	678	923	0	0	0	0	0	0	----	0	0	0	----	0	----	----	----	0.0104	0	0	----	----	0
			367753	G	T	447	378	483	590	434	558	312	442	406	484	267	454	130	127	214	338	352	336	233	345	668	519	523	----	----	----	0.0237	----	0.043	----	----	----	----	----	----	----	----	----	----	----	----	----	----	0.0299
[truncated: 2 more columns]

## Sheet: Supplementary Table 3
Supplementary Table 3| pTALE binding sequences for three target windows.
Target gene	TALE left binding sequence	TALE right binding sequence
16S rRNA	AACCCAACACCTTACGGCACG	GGACACAGGTGGTGCAT
rpoC1	GTTGATGTTTATACCGA	CGGAATGAATCACAAAAT
psbA	TTCGCGTCTCTCTAA	TAAATAAACCAAGGATTT

## Sheet: Supplementary Table 4
Supplementary Table 4| Sequences of CD half-UGI and RecA1 PTP.
Split cytidine deaminases	Nucleotide sequences
G1333C + UGI	GGTAGTCCAACTCCGTATCCGAATTACGCCAATGCAGGACATGTTGAAGGTCAATCTGCATTGTTCATGAGGGATAACGGCATTTCTGAAGGGTTGGTGTTCCACAACAACCCTGAAGGAACATGTGGATTTTGCGTCAACATGACAGAAACCCTTCTCCCAGAAAACGCTAAGATGACAGTAGTTCCACCTGAAGGTGCTATTCCTGTCAAAAGAGGTGCTACTGGTGAAACCAAGGTGTTTACTGGGAATTCCAATTCACCCAAAAGCCCAACGAAAGGTGGGTGTAGTGGAGGATCTACAAATCTCTCTGACATCATTGAGAAAGAGACTGGAAAGCAACTAGTCATTCAGGAGTCAATCCTGATGTTACCAGAGGAGGTTGAGGAAGTGATAGGC…
G1333N + UGI	GGATCTGGTAGCTATGCGTTAGGACCCTATCAGATTTCAGCTCCTCAATTGCCTGCCTATAATGGGCAAACTGTTGGCACCTTTTACTACGTCAATGATGCTGGAGGGTTAGAATCCAAGGTGTTCTCAAGTGGTGGTTCTGGAGGTAGTACGAATCTTTCGGACATCATAGAGAAGGAAACTGGAAAACAGCTCGTTATCCAAGAGAGCATTCTCATGTTGCCAGAAGAAGTTGAAGAGGTTATAGGCAACAAACCGGAATCTGACATTCTGGTACATACCGCTTATGATGAGTCAACAGATGAGAACGTCATGCTTTTGACATCTGATGCACCAGAATACAAACCTTGGGCACTTGTGATTCAGGATTCCAATGGTGAGAACAAGATCAAGATGCTA
G1397C + UGI	GGTTCTGCGATTCCAGTTAAGAGAGGAGCTACAGGAGAAACGAAAGTCTTTACTGGGAATTCCAATTCTCCCAAATCACCGACTAAAGGCGGATGTAGTGGTGGTAGTACCAATCTTTCCGACATTATCGAGAAGGAAACAGGTAAACAACTCGTAATCCAAGAAAGCATACTGATGCTTCCTGAAGAGGTTGAAGAGGTCATAGGGAACAAACCTGAAAGCGACATTTTGGTTCATACTGCCTATGATGAGTCTACAGATGAGAACGTGATGTTGCTAACCTCAGATGCACCTGAATACAAGCCATGGGCTTTAGTGATTCAGGATTCGAATGGAGAGAACAAGATCAAGATGCTC
G1397N + UGI	GGGTCTGGATCGTATGCTTTAGGACCGTATCAGATCTCAGCTCCACAATTGCCTGCATATAACGGACAAACTGTTGGGACCTTTTACTACGTTAACGATGCTGGTGGATTGGAGTCCAAAGTGTTCTCTTCTGGTGGCCCAACTCCATATCCCAATTATGCGAATGCAGGCCATGTTGAAGGTCAATCAGCCCTATTCATGAGAGATAACGGAATAAGTGAAGGACTGGTGTTTCACAACAATCCAGAAGGTACTTGTGGATTTTGCGTAAACATGACTGAGACACTTCTCCCAGAAAATGCCAAGATGACAGTTGTACCTCCTGAAGGTTCTGGTGGATCGACAAACCTTTCAGACATTATCGAGAAAGAGACAGGCAAACAGCTAGTGATTCAAGAG…
	2 a.a. linker cytidine deaminase half 4 a.a. linker UGI
RecA1 PTP coding sequence	ATGGATTCACAGCTAGTCTTGTCTCTGAAGCTGAATCCAAGCTTCACTCCTCTTTCTCCTCTCTTCCCTTTCACTCCATGTTCTTCTTTTTCGCCGTCGCTCCGGTTTTCTTCTTGCTACTCCCGCCGCCTCTATTCTCCGGTTACCGTCTACGCCGCGAAG
	PTP (plastid targeting peptide: Cerutti et al., 1992; Cao et al., 1997)

## Sheet: Supplementary Table 5
Supplementary Table 5| A list of primers for vector constructions.
Primer name	Primer sequence (5' to 3')	Template
E1E3_Fw	TGATAACTCGAGCGATCCTC	Step2 entry vectors containing FokI coding sequence
E1E3_Rv	CCCCAATCCCTTTTTCACTG
G1333CFw	AAAAAGGGATTGGGGGGTAGTCCAACTCCGTATCC	G1333C + UGI
G1333CRv	TCGCTCGAGTTATCACAACATCTTGATCTTGTTCTCTCC
G1333NFw	AAAAAGGGATTGGGGGGATCTGGTAGCTATGCGTT	G1333N + UGI
G1333NRv	TCGCTCGAGTTATCATAGCATCTTGATCTTGTTCTCACC
G1397CFw	AAAAAGGGATTGGGGGGTTCTGCGATTCCAGTTAAG	G1397C + UGI
G1397CRv	TCGCTCGAGTTATCAGAGCATCTTGATCTTGTTCTC
G1397NFw	AAAAAGGGATTGGGGGGGTCTGGATCGTATGCTTT	G1397N + UGI
G1397NRv	TCGCTCGAGTTATCACAGCATCTTGATCTTGTTCTC
PTPFw	ATGGATTCACAGCTAGTCTTGTCTC	Col-0 genome DNA
PTPRv	CTTCGCGGCGTAGACGGTAAC
E2 Fw	ATGGATTCACAGCTAGTCTTGTCTC	The 2nd entry vector (Arimura et al., 2020)
pRPS5A Rv	GTCTACGCCGCGAAGACAACTTTGTATAATAAAGTTGAACG	The 2nd entry vector and the destination vector (Arimura et al., 2020)
DEST Fw	GTCTACGCCGCGAAGGCTAGTGATATCACAAGTTTG	The destination vector (Arimura et al., 2020)
pOleFw	CTAGAGGATCCCCGGCACCCTACTTAGATCAACAC	pFAST02
35STerRv	GATCGATAATTCGCGTCGCATGCCTGCAGGTCACT

## Sheet: Supplementary Table 6
Supplementary Table 6| A list of primers for Sanger sequencing and T-DNA insertion check.
Primer name	Primer sequence (5' to 3')	Target gene
16S rRNA Fw	GGTTCCAAACTCAACGGTGG	16S rRNA
16S rRNA Rv	TAGGGGCAGAGGGAATTTCC
psbA_fsFw3	ATAAGGACCGCCGTTGTAT	psbA
psbA_fsRv4	GGATCTTATCCATTTTACATTG
rpoC1 Fw	AGACGGTTTTCAGTGCTAGT	rpoC1
rpoC1 Rv	TTTGGGGAGGGGTTTTTTAC
GFP_Fw	GGTGATATCCCGCGGATGGTGAGCAAGGGCGAGGA	GFP
GFP_Rv	ACGTAACATGCCGGGCTTGTACAGCTCGTCCATGC
PTP_Fw	ATGGATTCACAGCTAGTCTTGTCTC	ptpTALECD
TALF1_Rv	CCACTGTTTGCCGACGCCAA
