# Supplementary material for: Targeted base editing in the plastid genome of Arabidopsis thaliana
Source: Nat Plants. 2021 Jul 1;7(7):906–13. doi: 10.1038/s41477-021-00954-6 (PMC8289735; doi:10.1038/s41477-021-00954-6)
Supplement: Source Data Extended Data Fig. 6g — Statistical data. [file 41477_2021_954_MOESM4_ESM.xlsx]

## Sheet: 210319FvFm
		No.	Mark	H:M:S	D.M.Y	F	Fm'	Yield	ETR	PAR	Temp	Batt	Fo'	int.T	qP	qN	NPQ
		'MINI-PAM SETTINGS 14:15 19.MAR 21
		'MI=2;SI=8;SW=0.8;AI=1;AW=5:00;AF=1.11;G=2;D=1;EF=0.84;FO=0;CT=1:00;CI=1;LW=2:00;LI=1;ID=0:40;IW=0:20;TO=0.0;TG=1.00;LO=0;LG=1.00;																		2/16播種				2/19播種 1st				2/19播種 2nd
replicate 1	WT1	1832	A	14:26:21	19.03.21	436	1811	0.759	0	0	0	13.4	0	22	1.008	0.295	0.315				WT	97NC1			WT	97NC1			WT	97NC1
	WT2	1833	A	14:26:53	19.03.21	270	1139	0.762	0	0	0	13.4	0	22	1.257	0.642	1.092				0.759	0.718			0.765	0.712			0.757	0.734
	WT3	1834	A	14:27:14	19.03.21	274	1091	0.748	0	0	0	13.4	0	22	1.27	0.667	1.184				0.762	0.721			0.766	0.709			0.76	0.739
	WT4	1835	A	14:27:38	19.03.21	240	943	0.745	0	0	0	13.4	0	22	1.42	0.744	1.527				0.748	0.697			0.745	0.717			0.746	0.729
		1836	A	14:27:54	19.03.21	0	0	0	0	0	0	13.4	0	22	0	1.231	23.704				0.745	0.705			0.755	0.708			0.739	0.734
	psbA_1397NC1 #3	1837	A	14:29:07	19.03.21	197	701	0.718	0	0	0	13.4	0	22	1.992	0.869	2.399			Ave	0.7535	0.71025		Ave	0.75775	0.7115		Ave	0.7505	0.734
	psbA_1397NC1 #4	1838	A	14:29:38	19.03.21	398	1431	0.721	0	0	0	13.4	0	22	1.05	0.491	0.665			SD	0.0082664	0.0112361		SD	0.00984463	0.00404145		SD	0.00974679	0.00408248
	psbA_1397NC1 #5	1839	A	14:30:11	19.03.21	371	1228	0.697	0	0	0	13.3	0	22	1.098	0.596	0.94
	psbA_1397NC1 #10	1840	A	14:30:33	19.03.21	261	887	0.705	0	0	0	13.3	0	23	1.425	0.773	1.686
		1841	A	14:31:13	19.03.21	0	0	0	0	0	0	13.3	0	23	0	1.231	23.704
replicate 2	WT5	1842	A	14:33:46	19.03.21	469	1998	0.765	0	0	0	13.4	0	23	0.986	0.198	0.192
	WT6	1843	A	14:34:08	19.03.21	296	1265	0.766	0	0	0	13.4	0	23	1.186	0.577	0.883
	WT7	1844	A	14:34:50	19.03.21	314	1232	0.745	0	0	0	13.3	0	23	1.17	0.594	0.934
	WT8	1845	A	14:35:17	19.03.21	361	1479	0.755	0	0	0	13.3	0	23	1.084	0.467	0.611
		1846	A	14:35:33	19.03.21	0	0	0	0	0	0	13.3	0	23	0	1.231	23.704
	psbA_1397NC1 #12	1847	A	14:36:24	19.03.21	249	865	0.712	0	0	0	13.3	0	23	1.477	0.784	1.754
	psbA_1397NC1 #14	1848	A	14:36:56	19.03.21	310	1067	0.709	0	0	0	13.3	0	23	1.222	0.68	1.233
	psbA_1397NC1 #15	1849	A	14:37:32	19.03.21	380	1343	0.717	0	0	0	13.3	0	23	1.075	0.537	0.774
	psbA_1397NC1 #16	1850	A	14:38:05	19.03.21	339	1164	0.708	0	0	0	13.3	0	23	1.152	0.629	1.047
		1851	A	14:38:20	19.03.21	0	0	0	0	0	0	13.3	0	23	0	1.231	23.704
replicate 3	WT9	1852	A	14:39:01	19.03.21	243	1002	0.757	0	0	0	13.3	0	23	1.37	0.713	1.378
	WT10	1853	A	14:39:46	19.03.21	294	1229	0.76	0	0	0	13.3	0	23	1.197	0.596	0.938
	WT11	1854	A	14:40:06	19.03.21	204	804	0.746	0	0	0	13.3	0	23	1.685	0.816	1.963
	WT12	1855	A	14:40:39	19.03.21	173	665	0.739	0	0	0	13.3	0	23	2.267	0.887	2.583
		1856	A	14:41:39	19.03.21	0	0	0	0	0	0	13.3	0	23	0	1.231	23.704
	psbA_1397NC1 #17	1857	A	14:42:17	19.03.21	369	1391	0.734	0	0	0	13.3	0	23	1.083	0.512	0.713
	psbA_1397NC1 #18	1858	A	14:43:29	19.03.21	269	1034	0.739	0	0	0	13.3	0	23	1.305	0.697	1.304
	psbA_1397NC1 #19	1859	A	14:43:58	19.03.21	195	722	0.729	0	0	0	13.3	0	24	1.923	0.858	2.3
	psbA_1397NC1 #22	1860	A	14:44:18	19.03.21	380	1430	0.734	0	0	0	13.3	0	24	1.069	0.492	0.666
